# Supplementary material for: Robust Profiling of Cytochrome P450s (P450ome) in Notable Aspergillus spp
Source: Life (Basel). 2022 Mar 18;12(3):451. doi: 10.3390/life12030451 (PMC8955511; doi:10.3390/life12030451)
Supplement: Supplementary file 1 [file life-12-00451-s001.zip]

Archive with 3 entries (3 files):
- Supplementary file S2.xlsx
- Supplimentary file S1.xlsx
- Supplementary file S3.xlsx
