# Supplementary material for: Robust Profiling of Cytochrome P450s (P450ome) in Notable Aspergillus spp
Source: Life (Basel). 2022 Mar 18;12(3):451. doi: 10.3390/life12030451 (PMC8955511; doi:10.3390/life12030451)
Supplement: Supplementary file 1 [file life-12-00451-s001.zip › Supplementary file S2.xlsx]

## Sheet: A. Cabonarius
jgi|Aspca3|6624|Genemark1.6624_g
jgi|Aspca3|10335|Genemark1.10335_g
jgi|Aspca3|40755|e_gw1.2.1561.1
jgi|Aspca3|51510|e_gw1.10.887.1
jgi|Aspca3|133537|estExt_Genemark1.C_150230
jgi|Aspca3|150452|estExt_Genewise1.C_110462
jgi|Aspca3|161615|estExt_Genewise1Plus.C_21653
jgi|Aspca3|174429|estExt_Genewise1Plus.C_140242
jgi|Aspca3|175724|estExt_Genewise1Plus.C_160148
jgi|Aspca3|202174|fgenesh_isotigs_kg.1__64__isotig01389
jgi|Aspca3|208126|fgenesh_isotigs_kg.8__533__isotig12280
jgi|Aspca3|209317|fgenesh_isotigs_kg.12__52__isotig01118
jgi|Aspca3|516828|estExt_fgenesh2_pm.C_110150
jgi|Aspca3|518847|estExt_fgenesh2_pm.C_210046
jgi|Aspca3|26369|gw1.9.605.1
jgi|Aspca3|59064|e_gw1.24.91.1
jgi|Aspca3|126917|estExt_Genemark1.C_20722
jgi|Aspca3|133088|estExt_Genemark1.C_140100
jgi|Aspca3|135336|estExt_Genemark1.C_660004
jgi|Aspca3|135522|estExt_Genemark1.C_1290001
jgi|Aspca3|144945|estExt_Genewise1.C_60615
jgi|Aspca3|146322|estExt_Genewise1.C_70610
jgi|Aspca3|162654|estExt_Genewise1Plus.C_30805
jgi|Aspca3|162878|estExt_Genewise1Plus.C_31036
jgi|Aspca3|173504|estExt_Genewise1Plus.C_120533
jgi|Aspca3|175346|estExt_Genewise1Plus.C_150367
jgi|Aspca3|175348|estExt_Genewise1Plus.C_150369
jgi|Aspca3|398340|fgenesh2_pm.11__266
jgi|Aspca3|504744|estExt_fgenesh2_pg.C_3_t20189
jgi|Aspca3|509112|estExt_fgenesh2_pg.C_140093
jgi|Aspca3|511056|estExt_fgenesh2_pg.C_900004
jgi|Aspca3|516335|estExt_fgenesh2_pm.C_90421
jgi|Aspca3|516568|estExt_fgenesh2_pm.C_100225
jgi|Aspca3|516985|estExt_fgenesh2_pm.C_120029
jgi|Aspca3|127569|estExt_Genemark1.C_30513

## Sheet: A. oryzea
jgi|Aspor1|3879|AO090003001361_mRNA
jgi|Aspor1|10767|AO090011000909_mRNA
jgi|Aspor1|2061|AO090001000028_mRNA
jgi|Aspor1|2189|AO090001000170_mRNA
jgi|Aspor1|5191|AO090026000584_mRNA
jgi|Aspor1|5681|AO090026000022_mRNA
jgi|Aspor1|6789|AO090102000381_mRNA
jgi|Aspor1|6836|AO090102000330_mRNA
jgi|Aspor1|7193|AO090166000099_mRNA
jgi|Aspor1|8462|AO090120000444_mRNA
jgi|Aspor1|8726|AO090020000684_mRNA
jgi|Aspor1|9065|AO090020000275_mRNA
jgi|Aspor1|9664|AO090038000206_mRNA
jgi|Aspor1|10079|AO090011000092_mRNA
jgi|Aspor1|10088|AO090011000101_mRNA
jgi|Aspor1|10348|AO090011000411_mRNA
jgi|Aspor1|10349|AO090011000412_mRNA
jgi|Aspor1|10352|AO090011000415_mRNA
jgi|Aspor1|10573|AO090011000685_mRNA
jgi|Aspor1|10928|AO090103000495_mRNA
jgi|Aspor1|11442|AO090010000678_mRNA
jgi|Aspor1|12006|AO090010000015_mRNA
jgi|Aspor1|8069|AO090124000014_mRNA
jgi|Aspor1|9751|AO090038000097_mRNA
jgi|Aspor1|10595|AO090011000712_mRNA
jgi|Aspor1|506|AO090009000603_mRNA
jgi|Aspor1|1008|AO090005001187_mRNA
jgi|Aspor1|2074|AO090001000041_mRNA
jgi|Aspor1|2187|AO090001000168_mRNA
jgi|Aspor1|2269|AO090001000260_mRNA
jgi|Aspor1|3944|AO090003001430_mRNA
jgi|Aspor1|4038|AO090003001544_mRNA
jgi|Aspor1|4274|AO090023000244_mRNA
jgi|Aspor1|5676|AO090026000027_mRNA
jgi|Aspor1|5754|AO090012000066_mRNA
jgi|Aspor1|5958|AO090012000307_mRNA
jgi|Aspor1|7600|AO090701000452_mRNA
jgi|Aspor1|8031|AO090124000055_mRNA
jgi|Aspor1|8174|AO090120000106_mRNA
jgi|Aspor1|8660|AO090113000177_mRNA
jgi|Aspor1|8677|AO090113000194_mRNA
jgi|Aspor1|9076|AO090020000261_mRNA
jgi|Aspor1|9096|AO090020000238_mRNA
jgi|Aspor1|10041|AO090011000045_mRNA
jgi|Aspor1|10619|AO090011000739_mRNA
jgi|Aspor1|10871|AO090206000075_mRNA
jgi|Aspor1|11520|AO090010000587_mRNA
jgi|Aspor1|10924|AO090103000499_mRNA

## Sheet: A. terreus
jgi|Aspte1|1734|ATET_07596
jgi|Aspte1|2637|ATET_08499
jgi|Aspte1|6245|ATET_02682
jgi|Aspte1|9703|ATET_06140
jgi|Aspte1|955|ATET_00955
jgi|Aspte1|2028|ATET_07890
jgi|Aspte1|2036|ATET_07898
jgi|Aspte1|3057|ATET_08919
jgi|Aspte1|6015|ATET_02452
jgi|Aspte1|6383|ATET_02820
jgi|Aspte1|7194|ATET_03631
jgi|Aspte1|7338|ATET_03775
jgi|Aspte1|7631|ATET_04068
jgi|Aspte1|7980|ATET_04417
jgi|Aspte1|8238|ATET_04675
jgi|Aspte1|9840|ATET_06277
jgi|Aspte1|9844|ATET_06281
jgi|Aspte1|1231|ATET_07093
jgi|Aspte1|6456|ATET_02893
jgi|Aspte1|7466|ATET_03903
jgi|Aspte1|9370|ATET_05807
jgi|Aspte1|10241|ATET_06678
jgi|Aspte1|175|ATET_00175
jgi|Aspte1|2015|ATET_07877
jgi|Aspte1|2083|ATET_07945
jgi|Aspte1|2380|ATET_08242
jgi|Aspte1|3039|ATET_08901
jgi|Aspte1|3105|ATET_08967
jgi|Aspte1|3369|ATET_09231
jgi|Aspte1|3638|ATET_09500
jgi|Aspte1|4221|ATET_10083
jgi|Aspte1|4416|ATET_10278
jgi|Aspte1|4581|ATET_01019
jgi|Aspte1|4645|ATET_01083
jgi|Aspte1|5357|ATET_01795
jgi|Aspte1|6596|ATET_03033
jgi|Aspte1|7020|ATET_03457
jgi|Aspte1|7037|ATET_03474
jgi|Aspte1|7378|ATET_03815
jgi|Aspte1|7510|ATET_03947
jgi|Aspte1|7514|ATET_03951
jgi|Aspte1|8203|ATET_04640
jgi|Aspte1|9492|ATET_05929
jgi|Aspte1|9941|ATET_06378
jgi|Aspte1|10285|ATET_06722
jgi|Aspte1|10017|ATET_06454
jgi|Aspte1|10037|ATET_06474

## Sheet: A. fumigatus
jgi|Aspfu_A1163_1|99239|CADAFUBT00000080m.01
jgi|Aspfu_A1163_1|100222|CADAFUBT00001087m.01
jgi|Aspfu_A1163_1|102101|CADAFUBT00003000m.01
jgi|Aspfu_A1163_1|102526|CADAFUBT00003432m.01
jgi|Aspfu_A1163_1|103038|CADAFUBT00003951m.01
jgi|Aspfu_A1163_1|103468|CADAFUBT00004388m.01
jgi|Aspfu_A1163_1|103545|CADAFUBT00004466m.01
jgi|Aspfu_A1163_1|103702|CADAFUBT00004629m.01
jgi|Aspfu_A1163_1|104157|CADAFUBT00005094m.01
jgi|Aspfu_A1163_1|104204|CADAFUBT00005141m.01
jgi|Aspfu_A1163_1|104543|CADAFUBT00005487m.01
jgi|Aspfu_A1163_1|106530|CADAFUBT00007518m.01
jgi|Aspfu_A1163_1|107323|CADAFUBT00008327m.01
jgi|Aspfu_A1163_1|107506|CADAFUBT00008512m.01
jgi|Aspfu_A1163_1|107508|CADAFUBT00008514m.01
jgi|Aspfu_A1163_1|107561|CADAFUBT00008567m.01
jgi|Aspfu_A1163_1|108115|CADAFUBT00009133m.01
jgi|Aspfu_A1163_1|108489|CADAFUBT00009514m.01
jgi|Aspfu_A1163_1|108530|CADAFUBT00009555m.01
jgi|Aspfu_A1163_1|99627|CADAFUBT00000475m.01
jgi|Aspfu_A1163_1|101243|CADAFUBT00002129m.01
jgi|Aspfu_A1163_1|104030|CADAFUBT00004967m.01
jgi|Aspfu_A1163_1|104158|CADAFUBT00005095m.01
jgi|Aspfu_A1163_1|106095|CADAFUBT00007077m.01
jgi|Aspfu_A1163_1|106121|CADAFUBT00007104m.01
jgi|Aspfu_A1163_1|106169|CADAFUBT00007153m.01
jgi|Aspfu_A1163_1|106502|CADAFUBT00007490m.01
jgi|Aspfu_A1163_1|106533|CADAFUBT00007521m.01
jgi|Aspfu_A1163_1|107704|CADAFUBT00008716m.01
jgi|Aspfu_A1163_1|108790|CADAFUBT00009818m.01
jgi|Aspfu_A1163_1|99199|CADAFUBT00000039m.01
jgi|Aspfu_A1163_1|108925|CADAFUBT00009955m.01

## Sheet: A. nidulans
jgi|Aspnid1|8827|AN3275
jgi|Aspnid1|8849|AN3256
jgi|Aspnid1|1354|AN7932
jgi|Aspnid1|3732|AN6485
jgi|Aspnid1|6433|AN0338
jgi|Aspnid1|6569|AN10028
jgi|Aspnid1|6847|AN9030
jgi|Aspnid1|8425|AN11192
jgi|Aspnid1|8698|AN3394
jgi|Aspnid1|8829|AN10389
jgi|Aspnid1|9587|AN8309
jgi|Aspnid1|9644|AN8358
jgi|Aspnid1|5233|AN9384
jgi|Aspnid1|9704|AN8411
jgi|Aspnid1|59|AN10613
jgi|Aspnid1|519|AN4643
jgi|Aspnid1|1392|AN7969
jgi|Aspnid1|1432|AN8004
jgi|Aspnid1|1587|AN8141
jgi|Aspnid1|3645|AN7772
jgi|Aspnid1|3774|AN6449
jgi|Aspnid1|4179|AN6101
jgi|Aspnid1|4480|AN5837
jgi|Aspnid1|5088|AN9251
jgi|Aspnid1|5180|AN11220
jgi|Aspnid1|7258|AN1598
jgi|Aspnid1|8385|AN2596
jgi|Aspnid1|8440|AN9210
jgi|Aspnid1|9819|AN8510
jgi|Aspnid1|10212|AN5665

## Sheet: A. clavatus
jgi|Aspcl1|5713|7000001156870650
jgi|Aspcl1|8211|7000001156885081
jgi|Aspcl1|3240|7000001156846324
jgi|Aspcl1|4157|7000001156850901
jgi|Aspcl1|6454|7000001156876086
jgi|Aspcl1|6726|7000001156877472
jgi|Aspcl1|7661|7000001156882284
jgi|Aspcl1|1600|7000001156828375
jgi|Aspcl1|2030|7000001156840203
jgi|Aspcl1|2987|7000001156845081
jgi|Aspcl1|3088|7000001156845553
jgi|Aspcl1|3268|7000001156846461
jgi|Aspcl1|4435|7000001156852367
jgi|Aspcl1|4441|7000001156852405
jgi|Aspcl1|4475|7000001156852564
jgi|Aspcl1|4921|7000001156854744
jgi|Aspcl1|7421|7000001156881010
jgi|Aspcl1|1921|7000001156839669
jgi|Aspcl1|258|7000001156820498
jgi|Aspcl1|1220|7000001156826430
jgi|Aspcl1|1804|7000001156839027
jgi|Aspcl1|2021|7000001156840157
jgi|Aspcl1|2034|7000001156840222
jgi|Aspcl1|2990|7000001156845098
jgi|Aspcl1|3289|7000001156846566
jgi|Aspcl1|3543|7000001156847823
jgi|Aspcl1|4144|7000001156850830
jgi|Aspcl1|4626|7000001156853306
jgi|Aspcl1|6674|7000001156877199
jgi|Aspcl1|6739|7000001156877526
jgi|Aspcl1|7215|7000001156879965
jgi|Aspcl1|8602|7000001156887069
jgi|Aspcl1|1652|7000001156838304
jgi|Aspcl1|4143|7000001156850823
jgi|Aspcl1|6371|7000001156875617

## Sheet: A. flavus
jgi|Aspfl1|32690|7000001155823653
jgi|Aspfl1|36408|7000001155819465
jgi|Aspfl1|36484|7000001155819643
jgi|Aspfl1|30992|7000001155851401
jgi|Aspfl1|32518|7000001155823158
jgi|Aspfl1|33388|7000001155788883
jgi|Aspfl1|33910|7000001155850275
jgi|Aspfl1|34231|7000001155847755
jgi|Aspfl1|35728|7000001155842247
jgi|Aspfl1|36086|7000001155818572
jgi|Aspfl1|36749|7000001155820481
jgi|Aspfl1|25652|7000001155853379
jgi|Aspfl1|26495|7000001155835917
jgi|Aspfl1|26866|7000001155836841
jgi|Aspfl1|27057|7000001155837270
jgi|Aspfl1|27532|7000001155803752
jgi|Aspfl1|29315|7000001155793523
jgi|Aspfl1|32353|7000001155800450
jgi|Aspfl1|32379|7000001155800724
jgi|Aspfl1|32641|7000001155823526
jgi|Aspfl1|31881|7000001155798661
jgi|Aspfl1|32867|7000001155824207
jgi|Aspfl1|33389|7000001155788888
jgi|Aspfl1|35375|7000001155840157
jgi|Aspfl1|35874|7000001155840127
jgi|Aspfl1|36744|7000001155817756
jgi|Aspfl1|25530|7000001155852968
jgi|Aspfl1|25651|7000001155854763
jgi|Aspfl1|28074|7000001155805004
jgi|Aspfl1|28092|7000001155804874
jgi|Aspfl1|28509|7000001155816003
jgi|Aspfl1|28528|7000001155816072
jgi|Aspfl1|28850|7000001155793859
jgi|Aspfl1|28851|7000001155793865
jgi|Aspfl1|29187|7000001155794623
jgi|Aspfl1|29276|7000001155797569
jgi|Aspfl1|29963|7000001155793039
jgi|Aspfl1|30226|7000001155811246
jgi|Aspfl1|31415|7000001155832036
jgi|Aspfl1|31593|7000001155833262
jgi|Aspfl1|31979|7000001155799441
jgi|Aspfl1|32275|7000001155800250
jgi|Aspfl1|32412|7000001155800623
jgi|Aspfl1|34297|7000001155847833
jgi|Aspfl1|28753|7000001155793619

## Sheet: A. niger
jgi|Aspni_bvT_1|26496 |CE26495_6830
jgi|Aspni_bvT_1|68463 |CE68462_482
jgi|Aspni_bvT_1|263575 |estExt_Genewise1.C_280117
jgi|Aspni_bvT_1|268412 |estExt_Genewise1.C_520057
jgi|Aspni_bvT_1|283319|estExt_Genewise1Plus.C_260176
jgi|Aspni_bvT_1|289821|estExt_Genewise1Plus.C_600066
jgi|Aspni_bvT_1|294297|fgenesh1_kg.10__15__Locus3795v1rpkm24.37
jgi|Aspni_bvT_1|296744|fgenesh1_kg.22__120__Locus6614v1rpkm7.42
jgi|Aspni_bvT_1|296963|fgenesh1_kg.24__38__Locus8616v1rpkm3.22
jgi|Aspni_bvT_1|316788|fgenesh1_pm.29__20
jgi|Aspni_bvT_1|320115|estExt_fgenesh1_pm.C_10155
jgi|Aspni_bvT_1|321587|estExt_fgenesh1_pm.C_70093
jgi|Aspni_bvT_1|350018|MIX2485_2_20
jgi|Aspni_bvT_1|364900|MIX17367_6_36
jgi|Aspni_bvT_1|81587|CE81586_1336
jgi|Aspni_bvT_1|236583|e_gw1.15.82.1
jgi|Aspni_bvT_1|243385|e_gw1.34.154.1
jgi|Aspni_bvT_1|257734|estExt_Genewise1.C_12_t10286
jgi|Aspni_bvT_1|278736|estExt_Genewise1Plus.C_13_t20021
jgi|Aspni_bvT_1|287377|estExt_Genewise1Plus.C_440062
jgi|Aspni_bvT_1|299236|fgenesh1_kg.48__2__Locus6236v1rpkm8.72
jgi|Aspni_bvT_1|315940|fgenesh1_pm.22__11
jgi|Aspni_bvT_1|330850|estExt_fgenesh1_pg.C_130225
jgi|Aspni_bvT_1|340810|gm1.4668_g
jgi|Aspni_bvT_1|345845|gm1.9703_g
jgi|Aspni_bvT_1|351830|MIX4297_16_67
jgi|Aspni_bvT_1|361091|MIX13558_127_78
jgi|Aspni_bvT_1|375262|estExt_Genemark1.C_870011
jgi|Aspni_bvT_1|325265|estExt_fgenesh1_pm.C_370044
jgi|Aspni_bvT_1|278647|estExt_Genewise1Plus.C_13_t10390
jgi|Aspni_bvT_1|281505|estExt_Genewise1Plus.C_200098
jgi|Aspni_bvT_1|364005|MIX16472_6_39
jgi|Aspni_bvT_1|264803|estExt_Genewise1.C_320286
jgi|Aspni_bvT_1|361360|MIX13827_2_15
