# Supplementary material for: Robust Profiling of Cytochrome P450s (P450ome) in Notable Aspergillus spp
Source: Life (Basel). 2022 Mar 18;12(3):451. doi: 10.3390/life12030451 (PMC8955511; doi:10.3390/life12030451)
Supplement: Supplementary file 1 [file life-12-00451-s001.zip › Supplimentary file S1.xlsx]

## Sheet: A. carbonarius
jgi|Aspca3|391|Genemark1.391_g
jgi|Aspca3|6624|Genemark1.6624_g
jgi|Aspca3|9429|Genemark1.9429_g
jgi|Aspca3|10335|Genemark1.10335_g
jgi|Aspca3|38480|e_gw1.1.334.1
jgi|Aspca3|39900|e_gw1.2.351.1
jgi|Aspca3|40755|e_gw1.2.1561.1
jgi|Aspca3|51510|e_gw1.10.887.1
jgi|Aspca3|52100|e_gw1.10.685.1
jgi|Aspca3|53047|e_gw1.12.402.1
jgi|Aspca3|125952|estExt_Genemark1.C_10703
jgi|Aspca3|129245|estExt_Genemark1.C_50650
jgi|Aspca3|132356|estExt_Genemark1.C_120015
jgi|Aspca3|133537|estExt_Genemark1.C_150230
jgi|Aspca3|137653|estExt_Genewise1.C_20039
jgi|Aspca3|143474|estExt_Genewise1.C_50757
jgi|Aspca3|150452|estExt_Genewise1.C_110462
jgi|Aspca3|159267|estExt_Genewise1Plus.C_11233
jgi|Aspca3|161615|estExt_Genewise1Plus.C_21653
jgi|Aspca3|162811|estExt_Genewise1Plus.C_30963
jgi|Aspca3|171434|estExt_Genewise1Plus.C_91116
jgi|Aspca3|173054|estExt_Genewise1Plus.C_120052
jgi|Aspca3|173692|estExt_Genewise1Plus.C_130135
jgi|Aspca3|174429|estExt_Genewise1Plus.C_140242
jgi|Aspca3|175724|estExt_Genewise1Plus.C_160148
jgi|Aspca3|202174|fgenesh_isotigs_kg.1__64__isotig01389
jgi|Aspca3|204932|fgenesh_isotigs_kg.3__795__isotig02555
jgi|Aspca3|205567|fgenesh_isotigs_kg.4__617__isotig06485
jgi|Aspca3|206373|fgenesh_isotigs_kg.5__687__isotig13872
jgi|Aspca3|208126|fgenesh_isotigs_kg.8__533__isotig12280
jgi|Aspca3|209317|fgenesh_isotigs_kg.12__52__isotig01118
jgi|Aspca3|211174|fgenesh_isotigs_kg.19__99__isotig14166
jgi|Aspca3|392816|fgenesh2_pm.1__379
jgi|Aspca3|393790|fgenesh2_pm.2__594
jgi|Aspca3|406032|fgenesh2_pg.8__162
jgi|Aspca3|503125|estExt_fgenesh2_pg.C_1_t20057
jgi|Aspca3|504551|estExt_fgenesh2_pg.C_3_t10479
jgi|Aspca3|507385|estExt_fgenesh2_pg.C_80438
jgi|Aspca3|512530|estExt_fgenesh2_pm.C_2_t20013
jgi|Aspca3|513852|estExt_fgenesh2_pm.C_4_t20031
jgi|Aspca3|516828|estExt_fgenesh2_pm.C_110150
jgi|Aspca3|517149|estExt_fgenesh2_pm.C_120208
jgi|Aspca3|518847|estExt_fgenesh2_pm.C_210046
jgi|Aspca3|4483|Genemark1.4483_g
jgi|Aspca3|131527|estExt_Genemark1.C_90486
jgi|Aspca3|210263|fgenesh_isotigs_kg.15__97__isotig12499
jgi|Aspca3|397666|fgenesh2_pm.9__385
jgi|Aspca3|400352|fgenesh2_pm.20__136
jgi|Aspca3|40704|e_gw1.2.470.1
jgi|Aspca3|47635|e_gw1.6.420.1
jgi|Aspca3|127732|estExt_Genemark1.C_30690
jgi|Aspca3|170463|estExt_Genewise1Plus.C_90098
jgi|Aspca3|2139|Genemark1.2139_g
jgi|Aspca3|4947|Genemark1.4947_g
jgi|Aspca3|10049|Genemark1.10049_g
jgi|Aspca3|10479|Genemark1.10479_g
jgi|Aspca3|10483|Genemark1.10483_g
jgi|Aspca3|26369|gw1.9.605.1
jgi|Aspca3|33875|gw1.4.1652.1
jgi|Aspca3|42848|e_gw1.3.242.1
jgi|Aspca3|48495|e_gw1.7.1277.1
jgi|Aspca3|52914|e_gw1.11.285.1
jgi|Aspca3|53587|e_gw1.13.568.1
jgi|Aspca3|59064|e_gw1.24.91.1
jgi|Aspca3|125782|estExt_Genemark1.C_10524
jgi|Aspca3|126917|estExt_Genemark1.C_20722
jgi|Aspca3|129254|
jgi|Aspca3|130504|
jgi|Aspca3|132879|
jgi|Aspca3|133088|estExt_Genemark1.C_140100
jgi|Aspca3|133286|estExt_Genemark1.C_140310
jgi|Aspca3|135336|estExt_Genemark1.C_660004
jgi|Aspca3|135522|estExt_Genemark1.C_1290001
jgi|Aspca3|138781|estExt_Genewise1.C_21181
jgi|Aspca3|144883|estExt_Genewise1.C_60537
jgi|Aspca3|144945|estExt_Genewise1.C_60615
jgi|Aspca3|145618|estExt_Genewise1.C_61311
jgi|Aspca3|146322|estExt_Genewise1.C_70610
jgi|Aspca3|153077|estExt_Genewise1.C_150412
jgi|Aspca3|159171|estExt_Genewise1Plus.C_11137
jgi|Aspca3|162654|estExt_Genewise1Plus.C_30805
jgi|Aspca3|162878|estExt_Genewise1Plus.C_31036
jgi|Aspca3|166660|estExt_Genewise1Plus.C_51636
jgi|Aspca3|171194|estExt_Genewise1Plus.C_90857
jgi|Aspca3|173504|estExt_Genewise1Plus.C_120533
jgi|Aspca3|175346|estExt_Genewise1Plus.C_150367
jgi|Aspca3|175348|estExt_Genewise1Plus.C_150369
jgi|Aspca3|178667|estExt_Genewise1Plus.C_230108
jgi|Aspca3|178693|estExt_Genewise1Plus.C_230146
jgi|Aspca3|202212|fgenesh_isotigs_kg.1__102__isotig14891
jgi|Aspca3|204691|fgenesh_isotigs_kg.3__554__isotig03930
jgi|Aspca3|204746|fgenesh_isotigs_kg.3__609__isotig04969
jgi|Aspca3|204771|fgenesh_isotigs_kg.3__634__isotig04506
jgi|Aspca3|205676|fgenesh_isotigs_kg.4__726__isotig13950
jgi|Aspca3|205996|fgenesh_isotigs_kg.5__310__isotig09198
jgi|Aspca3|206679|fgenesh_isotigs_kg.6__259__isotig13580
jgi|Aspca3|207823|fgenesh_isotigs_kg.8__230__isotig05532
jgi|Aspca3|208155|fgenesh_isotigs_kg.9__27__isotig14281
jgi|Aspca3|208737|fgenesh_isotigs_kg.10__88__isotig11153
jgi|Aspca3|209029|fgenesh_isotigs_kg.11__70__isotig12356
jgi|Aspca3|209401|fgenesh_isotigs_kg.12__136__isotig09166
jgi|Aspca3|209658|fgenesh_isotigs_kg.13__73__isotig11254
jgi|Aspca3|211552|fgenesh_isotigs_kg.21__29__isotig12959
jgi|Aspca3|392820|fgenesh2_pm.1__383
jgi|Aspca3|394435|fgenesh2_pm.3__521
jgi|Aspca3|397763|fgenesh2_pm.10__29
jgi|Aspca3|397829|fgenesh2_pm.10__95
jgi|Aspca3|398340|fgenesh2_pm.11__266
jgi|Aspca3|399443|fgenesh2_pm.16__30
jgi|Aspca3|503659|estExt_fgenesh2_pg.C_2_t10288
jgi|Aspca3|504744|estExt_fgenesh2_pg.C_3_t20189
jgi|Aspca3|506980|estExt_fgenesh2_pg.C_80013
jgi|Aspca3|507036|estExt_fgenesh2_pg.C_80075
jgi|Aspca3|509112|estExt_fgenesh2_pg.C_140093
jgi|Aspca3|511056|estExt_fgenesh2_pg.C_900004
jgi|Aspca3|513115|estExt_fgenesh2_pm.C_3_t10408
jgi|Aspca3|513186|estExt_fgenesh2_pm.C_3_t10483
jgi|Aspca3|513213|estExt_fgenesh2_pm.C_3_t20015
jgi|Aspca3|513218|estExt_fgenesh2_pm.C_3_t20020
jgi|Aspca3|513310|estExt_fgenesh2_pm.C_3_t20117
jgi|Aspca3|513856|estExt_fgenesh2_pm.C_4_t20035
jgi|Aspca3|515745|estExt_fgenesh2_pm.C_80226
jgi|Aspca3|515744|estExt_fgenesh2_pm.C_80225
jgi|Aspca3|516335|estExt_fgenesh2_pm.C_90421
jgi|Aspca3|516568|estExt_fgenesh2_pm.C_100225
jgi|Aspca3|516894|estExt_fgenesh2_pm.C_110221
jgi|Aspca3|516985|estExt_fgenesh2_pm.C_120029
jgi|Aspca3|517632|estExt_fgenesh2_pm.C_140192
jgi|Aspca3|519088|estExt_fgenesh2_pm.C_230036
jgi|Aspca3|6674|Genemark1.6674_g
jgi|Aspca3|127540|estExt_Genemark1.C_30477
jgi|Aspca3|131005|estExt_Genemark1.C_80501
jgi|Aspca3|174114|estExt_Genewise1Plus.C_130565
jgi|Aspca3|203578|fgenesh_isotigs_kg.2__481__isotig06833
jgi|Aspca3|204676|fgenesh_isotigs_kg.3__539__isotig07879
jgi|Aspca3|205173|fgenesh_isotigs_kg.4__223__isotig13693
jgi|Aspca3|207672|fgenesh_isotigs_kg.8__79__isotig06820
jgi|Aspca3|208630|fgenesh_isotigs_kg.9__502__isotig14411
jgi|Aspca3|208761|fgenesh_isotigs_kg.10__112__isotig09143
jgi|Aspca3|392764|fgenesh2_pm.1__327
jgi|Aspca3|408934|fgenesh2_pg.17__76
jgi|Aspca3|505920|estExt_fgenesh2_pg.C_5_t20071
jgi|Aspca3|506122|estExt_fgenesh2_pg.C_6_t10182
jgi|Aspca3|152907|estExt_Genewise1.C_150242
jgi|Aspca3|173456|estExt_Genewise1Plus.C_120485
jgi|Aspca3|127569|estExt_Genemark1.C_30513
jgi|Aspca3|4930|Genemark1.4930_g
jgi|Aspca3|60841|e_gw1.542.2.1
jgi|Aspca3|127847|estExt_Genemark1.C_30817
jgi|Aspca3|157342|estExt_Genewise1.C_860001
jgi|Aspca3|207558|fgenesh_isotigs_kg.7__545__isotig14414
jgi|Aspca3|210531|fgenesh_isotigs_kg.16__89__isotig10591
jgi|Aspca3|7617|Genemark1.7617_g
jgi|Aspca3|45199|e_gw1.5.1296.1
jgi|Aspca3|45866|e_gw1.5.1719.1
jgi|Aspca3|48560|e_gw1.7.1343.1
jgi|Aspca3|56267|e_gw1.17.537.1
jgi|Aspca3|131532|estExt_Genemark1.C_90492
jgi|Aspca3|146489|estExt_Genewise1.C_70777
jgi|Aspca3|147576|estExt_Genewise1.C_80597
jgi|Aspca3|155131|estExt_Genewise1.C_190332
jgi|Aspca3|163366|estExt_Genewise1Plus.C_31547
jgi|Aspca3|173766|estExt_Genewise1Plus.C_130210
jgi|Aspca3|176279|estExt_Genewise1Plus.C_170075
jgi|Aspca3|203207|fgenesh_isotigs_kg.2__110__isotig02350
jgi|Aspca3|203473|fgenesh_isotigs_kg.2__376__isotig13141
jgi|Aspca3|204657|fgenesh_isotigs_kg.3__520__isotig04948
jgi|Aspca3|204700|fgenesh_isotigs_kg.3__563__isotig14231
jgi|Aspca3|208337|fgenesh_isotigs_kg.9__209__isotig03522
jgi|Aspca3|209010|fgenesh_isotigs_kg.11__51__isotig13794
jgi|Aspca3|210624|fgenesh_isotigs_kg.16__182__isotig00396
jgi|Aspca3|398190|fgenesh2_pm.11__116
jgi|Aspca3|398323|fgenesh2_pm.11__249
jgi|Aspca3|399445|fgenesh2_pm.16__32
jgi|Aspca3|410574|fgenesh2_pg.201__2
jgi|Aspca3|506901|estExt_fgenesh2_pg.C_7_t10451
jgi|Aspca3|516486|estExt_fgenesh2_pm.C_100138
jgi|Aspca3|519158|estExt_fgenesh2_pm.C_240034
jgi|Aspca3|169961|estExt_Genewise1Plus.C_80644
jgi|Aspca3|129764|estExt_Genemark1.C_60472
jgi|Aspca3|212071|fgenesh_isotigs_kg.50__2__isotig12201
jgi|Aspca3|4457|Genemark1.4457_g
jgi|Aspca3|43389|e_gw1.4.1762.1
jgi|Aspca3|56558|e_gw1.17.196.1
jgi|Aspca3|130008|estExt_Genemark1.C_70055
jgi|Aspca3|138095|estExt_Genewise1.C_20495
jgi|Aspca3|149388|estExt_Genewise1.C_100269
jgi|Aspca3|156405|estExt_Genewise1.C_230163
jgi|Aspca3|162331|estExt_Genewise1Plus.C_30443
jgi|Aspca3|162396|estExt_Genewise1Plus.C_30543
jgi|Aspca3|164614|estExt_Genewise1Plus.C_41203
jgi|Aspca3|168073|estExt_Genewise1Plus.C_70006
jgi|Aspca3|176329|estExt_Genewise1Plus.C_170135
jgi|Aspca3|180079|estExt_Genewise1Plus.C_1530006
jgi|Aspca3|202429|fgenesh_isotigs_kg.1__319__isotig05388
jgi|Aspca3|204689|fgenesh_isotigs_kg.3__552__isotig05413
jgi|Aspca3|208446|fgenesh_isotigs_kg.9__318__isotig14465
jgi|Aspca3|208809|fgenesh_isotigs_kg.10__160__isotig05217
jgi|Aspca3|210945|fgenesh_isotigs_kg.18__81__isotig06856
jgi|Aspca3|397187|fgenesh2_pm.8__337
jgi|Aspca3|399852|fgenesh2_pm.18__9
jgi|Aspca3|400665|fgenesh2_pm.23__47
jgi|Aspca3|406442|fgenesh2_pg.9__82
jgi|Aspca3|510710|estExt_fgenesh2_pg.C_230052
jgi|Aspca3|513786|estExt_fgenesh2_pm.C_4_t10462
jgi|Aspca3|516397|estExt_fgenesh2_pm.C_100042
jgi|Aspca3|517851|estExt_fgenesh2_pm.C_150128
jgi|Aspca3|518176|estExt_fgenesh2_pm.C_170019
jgi|Aspca3|519109|estExt_fgenesh2_pm.C_230063
jgi|Aspca3|399909|fgenesh2_pm.18__66
jgi|Aspca3|137006|estExt_Genewise1.C_11349
jgi|Aspca3|150759|estExt_Genewise1.C_120082
jgi|Aspca3|171323|estExt_Genewise1Plus.C_90990
jgi|Aspca3|202464|fgenesh_isotigs_kg.1__354__isotig12674
jgi|Aspca3|206905|fgenesh_isotigs_kg.6__485__isotig13909
jgi|Aspca3|398462|fgenesh2_pm.12__87
jgi|Aspca3|505081|estExt_fgenesh2_pg.C_4_t10350
jgi|Aspca3|128032|estExt_Genemark1.C_40179
jgi|Aspca3|179055|estExt_Genewise1Plus.C_310001
jgi|Aspca3|179058|estExt_Genewise1Plus.C_310010
jgi|Aspca3|208858|fgenesh_isotigs_kg.10__209__isotig12657
jgi|Aspca3|157502|estExt_Genewise1.C_1120003

## Sheet: A. oryzea
jgi|Aspor1|906|AO090005001313_mRNA
jgi|Aspor1|8987|AO090020000369_mRNA
jgi|Aspor1|606|AO090005001647_mRNA
jgi|Aspor1|2029|AO090308000011_mRNA
jgi|Aspor1|2810|AO090003000111_mRNA
jgi|Aspor1|3879|AO090003001361_mRNA
jgi|Aspor1|4452|AO090023000447_mRNA
jgi|Aspor1|6531|AO090012000986_mRNA
jgi|Aspor1|7425|AO090701000658_mRNA
jgi|Aspor1|9097|AO090020000237_mRNA
jgi|Aspor1|10087|AO090011000100_mRNA
jgi|Aspor1|10347|AO090011000410_mRNA
jgi|Aspor1|10608|AO090011000727_mRNA
jgi|Aspor1|10623|AO090011000743_mRNA
jgi|Aspor1|10767|AO090011000909_mRNA
jgi|Aspor1|11858|AO090010000184_mRNA
jgi|Aspor1|107|AO090009000128_mRNA
jgi|Aspor1|1838|AO090005000219_mRNA
jgi|Aspor1|1870|AO090005000174_mRNA
jgi|Aspor1|1962|AO090005000071_mRNA
jgi|Aspor1|1963|AO090005000070_mRNA
jgi|Aspor1|2061|AO090001000028_mRNA
jgi|Aspor1|2068|AO090001000035_mRNA
jgi|Aspor1|2107|AO090001000079_mRNA
jgi|Aspor1|2189|AO090001000170_mRNA
jgi|Aspor1|2600|AO090001000631_mRNA
jgi|Aspor1|2897|AO090003000217_mRNA
jgi|Aspor1|3929|AO090003001415_mRNA
jgi|Aspor1|4091|AO090023000045_mRNA
jgi|Aspor1|4117|AO090023000072_mRNA
jgi|Aspor1|4166|AO090023000129_mRNA
jgi|Aspor1|4221|AO090023000189_mRNA
jgi|Aspor1|4454|AO090023000450_mRNA
jgi|Aspor1|4512|AO090023000515_mRNA
jgi|Aspor1|5038|AO090026000761_mRNA
jgi|Aspor1|5191|AO090026000584_mRNA
jgi|Aspor1|5193|AO090026000581_mRNA
jgi|Aspor1|5358|AO090026000383_mRNA
jgi|Aspor1|5578|AO090026000131_mRNA
jgi|Aspor1|5681|AO090026000022_mRNA
jgi|Aspor1|5698|AO090026000004_mRNA
jgi|Aspor1|6092|AO090012000465_mRNA
jgi|Aspor1|6789|AO090102000381_mRNA
jgi|Aspor1|6836|AO090102000330_mRNA
jgi|Aspor1|7166|AO090166000069_mRNA
jgi|Aspor1|7193|AO090166000099_mRNA
jgi|Aspor1|7583|AO090701000469_mRNA
jgi|Aspor1|7633|AO090701000417_mRNA
jgi|Aspor1|8141|AO090120000067_mRNA
jgi|Aspor1|8462|AO090120000444_mRNA
jgi|Aspor1|8726|AO090020000684_mRNA
jgi|Aspor1|9065|AO090020000275_mRNA
jgi|Aspor1|9664|AO090038000206_mRNA
jgi|Aspor1|9670|AO090038000197_mRNA
jgi|Aspor1|10079|AO090011000092_mRNA
jgi|Aspor1|10086|AO090011000099_mRNA
jgi|Aspor1|10088|AO090011000101_mRNA
jgi|Aspor1|10348|AO090011000411_mRNA
jgi|Aspor1|10349|AO090011000412_mRNA
jgi|Aspor1|10352|AO090011000415_mRNA
jgi|Aspor1|10369|AO090011000434_mRNA
jgi|Aspor1|10573|AO090011000685_mRNA
jgi|Aspor1|10928|AO090103000495_mRNA
jgi|Aspor1|11423|AO090010000700_mRNA
jgi|Aspor1|11442|AO090010000678_mRNA
jgi|Aspor1|11448|AO090010000670_mRNA
jgi|Aspor1|12006|AO090010000015_mRNA
jgi|Aspor1|1124|AO090005001049_mRNA
jgi|Aspor1|2073|AO090001000040_mRNA
jgi|Aspor1|3255|AO090003000631_mRNA
jgi|Aspor1|4185|AO090023000149_mRNA
jgi|Aspor1|4369|AO090023000353_mRNA
jgi|Aspor1|4562|AO090023000570_mRNA
jgi|Aspor1|6018|AO090012000378_mRNA
jgi|Aspor1|6716|AO090102000478_mRNA
jgi|Aspor1|7104|AO090102000005_mRNA
jgi|Aspor1|10936|AO090103000485_mRNA
jgi|Aspor1|11222|AO090103000149_mRNA
jgi|Aspor1|11233|AO090103000134_mRNA
jgi|Aspor1|11639|AO090010000447_mRNA
jgi|Aspor1|1549|AO090005000553_mRNA
jgi|Aspor1|1837|AO090005000220_mRNA
jgi|Aspor1|2295|AO090001000288_mRNA
jgi|Aspor1|4224|AO090023000192_mRNA
jgi|Aspor1|5613|AO090026000094_mRNA
jgi|Aspor1|8069|AO090124000014_mRNA
jgi|Aspor1|9751|AO090038000097_mRNA
jgi|Aspor1|10296|AO090011000346_mRNA
jgi|Aspor1|10595|AO090011000712_mRNA
jgi|Aspor1|11549|AO090010000548_mRNA
jgi|Aspor1|11953|AO090010000075_mRNA
jgi|Aspor1|506|AO090009000603_mRNA
jgi|Aspor1|1008|AO090005001187_mRNA
jgi|Aspor1|1662|AO090005000422_mRNA
jgi|Aspor1|1919|AO090005000118_mRNA
jgi|Aspor1|2020|AO090005000002_mRNA
jgi|Aspor1|2074|AO090001000041_mRNA
jgi|Aspor1|2187|AO090001000168_mRNA
jgi|Aspor1|2269|AO090001000260_mRNA
jgi|Aspor1|2885|AO090003000205_mRNA
jgi|Aspor1|2929|AO090003000253_mRNA
jgi|Aspor1|3438|AO090003000845_mRNA
jgi|Aspor1|3530|AO090003000954_mRNA
jgi|Aspor1|3615|AO090003001050_mRNA
jgi|Aspor1|3943|AO090003001429_mRNA
jgi|Aspor1|3944|AO090003001430_mRNA
jgi|Aspor1|4038|AO090003001544_mRNA
jgi|Aspor1|4274|AO090023000244_mRNA
jgi|Aspor1|4460|AO090023000456_mRNA
jgi|Aspor1|4964|AO090026000842_mRNA
jgi|Aspor1|5195|AO090026000579_mRNA
jgi|Aspor1|5199|AO090026000575_mRNA
jgi|Aspor1|5341|AO090026000406_mRNA
jgi|Aspor1|5357|AO090026000384_mRNA
jgi|Aspor1|5487|AO090026000235_mRNA
jgi|Aspor1|5674|AO090026000029_mRNA
jgi|Aspor1|5676|AO090026000027_mRNA
jgi|Aspor1|5682|AO090026000021_mRNA
jgi|Aspor1|5683|AO090026000020_mRNA
jgi|Aspor1|5754|AO090012000066_mRNA
jgi|Aspor1|5958|AO090012000307_mRNA
jgi|Aspor1|6023|AO090012000385_mRNA
jgi|Aspor1|6172|AO090012000561_mRNA
jgi|Aspor1|6272|AO090012000687_mRNA
jgi|Aspor1|6687|AO090102000513_mRNA
jgi|Aspor1|6788|AO090102000382_mRNA
jgi|Aspor1|6960|AO090102000168_mRNA
jgi|Aspor1|7167|AO090166000070_mRNA
jgi|Aspor1|7203|AO090166000116_mRNA
jgi|Aspor1|7434|AO090701000647_mRNA
jgi|Aspor1|7600|AO090701000452_mRNA
jgi|Aspor1|7615|AO090701000436_mRNA
jgi|Aspor1|7755|AO090701000275_mRNA
jgi|Aspor1|8031|AO090124000055_mRNA
jgi|Aspor1|8138|AO090120000063_mRNA
jgi|Aspor1|8174|AO090120000106_mRNA
jgi|Aspor1|8465|AO090120000448_mRNA
jgi|Aspor1|8466|AO090120000449_mRNA
jgi|Aspor1|8528|AO090113000022_mRNA
jgi|Aspor1|8544|AO090113000041_mRNA
jgi|Aspor1|8660|AO090113000177_mRNA
jgi|Aspor1|8677|AO090113000194_mRNA
jgi|Aspor1|8689|AO090113000207_mRNA
jgi|Aspor1|8997|AO090020000357_mRNA
jgi|Aspor1|9076|AO090020000261_mRNA
jgi|Aspor1|9096|AO090020000238_mRNA
jgi|Aspor1|9941|AO090138000072_mRNA
jgi|Aspor1|10041|AO090011000045_mRNA
jgi|Aspor1|10367|AO090011000432_mRNA
jgi|Aspor1|10619|AO090011000739_mRNA
jgi|Aspor1|10871|AO090206000075_mRNA
jgi|Aspor1|10929|AO090103000494_mRNA
jgi|Aspor1|10968|AO090103000442_mRNA
jgi|Aspor1|11202|AO090103000173_mRNA
jgi|Aspor1|11235|AO090103000132_mRNA
jgi|Aspor1|11374|AO090010000751_mRNA
jgi|Aspor1|11390|AO090010000735_mRNA
jgi|Aspor1|11395|AO090010000730_mRNA
jgi|Aspor1|11520|AO090010000587_mRNA
jgi|Aspor1|7265|AO090701000846_mRNA
jgi|Aspor1|8774|AO090020000624_mRNA
jgi|Aspor1|2360|AO090001000365_mRNA
jgi|Aspor1|6543|AO090012001003_mRNA
jgi|Aspor1|9080|AO090020000256_mRNA
jgi|Aspor1|10589|AO090011000704_mRNA
jgi|Aspor1|10607|AO090011000726_mRNA
jgi|Aspor1|10924|AO090103000499_mRNA
jgi|Aspor1|184|AO090009000222_mRNA
jgi|Aspor1|298|AO090009000351_mRNA
jgi|Aspor1|531|AO090009000634_mRNA
jgi|Aspor1|1913|AO090005000125_mRNA
jgi|Aspor1|2465|AO090001000483_mRNA
jgi|Aspor1|2545|AO090001000566_mRNA
jgi|Aspor1|2919|AO090003000243_mRNA
jgi|Aspor1|2935|AO090003000261_mRNA
jgi|Aspor1|3921|AO090003001407_mRNA
jgi|Aspor1|5154|AO090026000626_mRNA
jgi|Aspor1|5218|AO090026000555_mRNA
jgi|Aspor1|5440|AO090026000288_mRNA
jgi|Aspor1|6010|AO090012000368_mRNA
jgi|Aspor1|6016|AO090012000375_mRNA
jgi|Aspor1|6489|AO090012000939_mRNA
jgi|Aspor1|6613|AO090102000598_mRNA
jgi|Aspor1|6952|AO090102000176_mRNA
jgi|Aspor1|7039|AO090102000076_mRNA
jgi|Aspor1|7433|AO090701000648_mRNA
jgi|Aspor1|8572|AO090113000073_mRNA
jgi|Aspor1|8984|AO090020000372_mRNA
jgi|Aspor1|9741|AO090038000108_mRNA
jgi|Aspor1|10104|AO090011000117_mRNA
jgi|Aspor1|11055|AO090103000343_mRNA
jgi|Aspor1|11158|AO090103000220_mRNA
jgi|Aspor1|11261|AO090103000105_mRNA
jgi|Aspor1|11496|AO090010000616_mRNA
jgi|Aspor1|11981|AO090010000041_mRNA
jgi|Aspor1|2433|AO090001000445_mRNA
jgi|Aspor1|7916|AO090701000089_mRNA
jgi|Aspor1|11188|AO090103000187_mRNA
jgi|Aspor1|74|AO090009000090_mRNA
jgi|Aspor1|76|AO090009000092_mRNA
jgi|Aspor1|271|AO090009000321_mRNA
jgi|Aspor1|974|AO090005001229_mRNA
jgi|Aspor1|1519|AO090005000587_mRNA
jgi|Aspor1|1894|AO090005000145_mRNA
jgi|Aspor1|2002|AO090005000023_mRNA
jgi|Aspor1|2323|AO090001000320_mRNA
jgi|Aspor1|2567|AO090001000590_mRNA
jgi|Aspor1|3337|AO090003000727_mRNA
jgi|Aspor1|3814|AO090003001290_mRNA
jgi|Aspor1|4060|AO090023000011_mRNA
jgi|Aspor1|4599|AO090023000614_mRNA
jgi|Aspor1|4709|AO090023000744_mRNA
jgi|Aspor1|5657|AO090026000048_mRNA
jgi|Aspor1|5786|AO090012000107_mRNA
jgi|Aspor1|5941|AO090012000287_mRNA
jgi|Aspor1|6712|AO090102000483_mRNA
jgi|Aspor1|7197|AO090166000103_mRNA
jgi|Aspor1|7224|AO090701000892_mRNA
jgi|Aspor1|7589|AO090701000463_mRNA
jgi|Aspor1|7635|AO090701000415_mRNA
jgi|Aspor1|8080|AO090124000003_mRNA
jgi|Aspor1|8669|AO090113000186_mRNA
jgi|Aspor1|8709|AO090020000701_mRNA
jgi|Aspor1|8831|AO090020000558_mRNA
jgi|Aspor1|8844|AO090020000543_mRNA
jgi|Aspor1|10213|AO090011000247_mRNA
jgi|Aspor1|11044|AO090103000359_mRNA
jgi|Aspor1|11171|AO090103000206_mRNA
jgi|Aspor1|11248|AO090103000118_mRNA
jgi|Aspor1|11654|AO090010000429_mRNA
jgi|Aspor1|11970|AO090010000054_mRNA
jgi|Aspor1|842|AO090005001384_mRNA
jgi|Aspor1|1054|AO090005001131_mRNA
jgi|Aspor1|3824|AO090003001300_mRNA
jgi|Aspor1|4792|AO090023000832_mRNA
jgi|Aspor1|8534|AO090113000031_mRNA
jgi|Aspor1|9623|AO090038000256_mRNA
jgi|Aspor1|9732|AO090038000119_mRNA
jgi|Aspor1|11690|AO090010000380_mRNA
jgi|Aspor1|3690|AO090003001138.1_mRNA
jgi|Aspor1|7470|AO090701000601_mRNA
jgi|Aspor1|396|AO090009000469_mRNA
jgi|Aspor1|902|AO090005001317_mRNA
jgi|Aspor1|9787|AO090038000052_mRNA
jgi|Aspor1|64|AO090009000075_mRNA
jgi|Aspor1|6663|AO090102000543_mRNA
jgi|Aspor1|8527|AO090113000021_mRNA
jgi|Aspor1|10955|AO090103000456_mRNA
jgi|Aspor1|1841|AO090005000216_mRNA

## Sheet: A. terreus
jgi|Aspte1|65|ATET_00065
jgi|Aspte1|5117|ATET_01555
jgi|Aspte1|435|ATET_00435
jgi|Aspte1|1734|ATET_07596
jgi|Aspte1|1914|ATET_07776
jgi|Aspte1|2051|ATET_07913
jgi|Aspte1|2637|ATET_08499
jgi|Aspte1|3923|ATET_09785
jgi|Aspte1|4111|ATET_09973
jgi|Aspte1|4307|ATET_10169
jgi|Aspte1|6245|ATET_02682
jgi|Aspte1|7591|ATET_04028
jgi|Aspte1|8484|ATET_04921
jgi|Aspte1|9407|ATET_05844
jgi|Aspte1|9703|ATET_06140
jgi|Aspte1|9843|ATET_06280
jgi|Aspte1|955|ATET_00955
jgi|Aspte1|1462|ATET_07324
jgi|Aspte1|1500|ATET_07362
jgi|Aspte1|2028|ATET_07890
jgi|Aspte1|2036|ATET_07898
jgi|Aspte1|2305|ATET_08167
jgi|Aspte1|2306|ATET_08168
jgi|Aspte1|2579|ATET_08441
jgi|Aspte1|2775|ATET_08637
jgi|Aspte1|2970|ATET_08832
jgi|Aspte1|3057|ATET_08919
jgi|Aspte1|4402|ATET_10264
jgi|Aspte1|5147|ATET_01585
jgi|Aspte1|6015|ATET_02452
jgi|Aspte1|6383|ATET_02820
jgi|Aspte1|6388|ATET_02825
jgi|Aspte1|6391|ATET_02828
jgi|Aspte1|7094|ATET_03531
jgi|Aspte1|7194|ATET_03631
jgi|Aspte1|7338|ATET_03775
jgi|Aspte1|7631|ATET_04068
jgi|Aspte1|7670|ATET_04107
jgi|Aspte1|7776|ATET_04213
jgi|Aspte1|7980|ATET_04417
jgi|Aspte1|8238|ATET_04675
jgi|Aspte1|8426|ATET_04863
jgi|Aspte1|8553|ATET_04990
jgi|Aspte1|9767|ATET_06204
jgi|Aspte1|9840|ATET_06277
jgi|Aspte1|9844|ATET_06281
jgi|Aspte1|1418|ATET_07280
jgi|Aspte1|1672|ATET_07534
jgi|Aspte1|2592|ATET_08454
jgi|Aspte1|3222|ATET_09084
jgi|Aspte1|4639|ATET_01077
jgi|Aspte1|6922|ATET_03359
jgi|Aspte1|8174|ATET_04611
jgi|Aspte1|9087|ATET_05524
jgi|Aspte1|9889|ATET_06326
jgi|Aspte1|9947|ATET_06384
jgi|Aspte1|10091|ATET_06528
jgi|Aspte1|1231|ATET_07093
jgi|Aspte1|4712|ATET_01150
jgi|Aspte1|5761|ATET_02198
jgi|Aspte1|6456|ATET_02893
jgi|Aspte1|7466|ATET_03903
jgi|Aspte1|9370|ATET_05807
jgi|Aspte1|10241|ATET_06678
jgi|Aspte1|175|ATET_00175
jgi|Aspte1|738|ATET_00738
jgi|Aspte1|808|ATET_00808
jgi|Aspte1|956|ATET_00956
jgi|Aspte1|1052|ATET_06914
jgi|Aspte1|1366|ATET_07228
jgi|Aspte1|1392|ATET_07254
jgi|Aspte1|1678|ATET_07540
jgi|Aspte1|1792|ATET_07654
jgi|Aspte1|1935|ATET_07797
jgi|Aspte1|2015|ATET_07877
jgi|Aspte1|2083|ATET_07945
jgi|Aspte1|2380|ATET_08242
jgi|Aspte1|2515|ATET_08377
jgi|Aspte1|2614|ATET_08476
jgi|Aspte1|2929|ATET_08791
jgi|Aspte1|3039|ATET_08901
jgi|Aspte1|3040|ATET_08902
jgi|Aspte1|3105|ATET_08967
jgi|Aspte1|3369|ATET_09231
jgi|Aspte1|3638|ATET_09500
jgi|Aspte1|3707|ATET_09569
jgi|Aspte1|4098|ATET_09960
jgi|Aspte1|4221|ATET_10083
jgi|Aspte1|4416|ATET_10278
jgi|Aspte1|4440|ATET_10302
jgi|Aspte1|4493|ATET_10355
jgi|Aspte1|4581|ATET_01019
jgi|Aspte1|4630|ATET_01068
jgi|Aspte1|4640|ATET_01078
jgi|Aspte1|4645|ATET_01083
jgi|Aspte1|5357|ATET_01795
jgi|Aspte1|6413|ATET_02850
jgi|Aspte1|6596|ATET_03033
jgi|Aspte1|7020|ATET_03457
jgi|Aspte1|7034|ATET_03471
jgi|Aspte1|7037|ATET_03474
jgi|Aspte1|7130|ATET_03567
jgi|Aspte1|7378|ATET_03815
jgi|Aspte1|7432|ATET_03869
jgi|Aspte1|7510|ATET_03947
jgi|Aspte1|7514|ATET_03951
jgi|Aspte1|7981|ATET_04418
jgi|Aspte1|8203|ATET_04640
jgi|Aspte1|8530|ATET_04967
jgi|Aspte1|8822|ATET_05259
jgi|Aspte1|9480|ATET_05917
jgi|Aspte1|9492|ATET_05929
jgi|Aspte1|9941|ATET_06378
jgi|Aspte1|10017|ATET_06454
jgi|Aspte1|10037|ATET_06474
jgi|Aspte1|10285|ATET_06722
jgi|Aspte1|2581|ATET_08443
jgi|Aspte1|7007|ATET_03444
jgi|Aspte1|3737|ATET_09599
jgi|Aspte1|4080|ATET_09942
jgi|Aspte1|4083|ATET_09945
jgi|Aspte1|7052|ATET_03489
jgi|Aspte1|8971|ATET_05408
jgi|Aspte1|534|ATET_00534
jgi|Aspte1|1411|ATET_07273
jgi|Aspte1|3429|ATET_09291
jgi|Aspte1|3439|ATET_09301
jgi|Aspte1|4394|ATET_10256
jgi|Aspte1|1161|ATET_07023
jgi|Aspte1|1200|ATET_07062
jgi|Aspte1|1474|ATET_07336
jgi|Aspte1|1492|ATET_07354
jgi|Aspte1|3191|ATET_09053
jgi|Aspte1|3545|ATET_09407
jgi|Aspte1|3749|ATET_09611
jgi|Aspte1|4866|ATET_01304
jgi|Aspte1|5043|ATET_01481
jgi|Aspte1|6178|ATET_02615
jgi|Aspte1|6683|ATET_03120
jgi|Aspte1|6747|ATET_03184
jgi|Aspte1|7285|ATET_03722
jgi|Aspte1|7882|ATET_04319
jgi|Aspte1|9025|ATET_05462
jgi|Aspte1|9518|ATET_05955
jgi|Aspte1|9646|ATET_06083
jgi|Aspte1|556|ATET_00556
jgi|Aspte1|1451|ATET_07313
jgi|Aspte1|6213|ATET_02650
jgi|Aspte1|6233|ATET_02670
jgi|Aspte1|7555|ATET_03992
jgi|Aspte1|1130|ATET_06992
jgi|Aspte1|6801|ATET_03238
jgi|Aspte1|790|ATET_00790
jgi|Aspte1|1530|ATET_07392
jgi|Aspte1|1989|ATET_07851
jgi|Aspte1|2079|ATET_07941
jgi|Aspte1|2568|ATET_08430
jgi|Aspte1|3148|ATET_09010
jgi|Aspte1|3875|ATET_09737
jgi|Aspte1|4439|ATET_10301
jgi|Aspte1|4792|ATET_01230
jgi|Aspte1|5122|ATET_01560
jgi|Aspte1|5233|ATET_01671
jgi|Aspte1|5463|ATET_01900
jgi|Aspte1|5968|ATET_02405
jgi|Aspte1|6237|ATET_02674
jgi|Aspte1|6240|ATET_02677
jgi|Aspte1|6259|ATET_02696
jgi|Aspte1|6942|ATET_03379
jgi|Aspte1|6989|ATET_03426
jgi|Aspte1|9692|ATET_06129
jgi|Aspte1|10074|ATET_06511
jgi|Aspte1|361|ATET_00361
jgi|Aspte1|883|ATET_00883
jgi|Aspte1|5150|ATET_01588
jgi|Aspte1|7164|ATET_03601
jgi|Aspte1|7321|ATET_03758
jgi|Aspte1|3488|ATET_09350
jgi|Aspte1|8284|ATET_04721
jgi|Aspte1|937|ATET_00937
jgi|Aspte1|2215|ATET_08077
jgi|Aspte1|3243|ATET_09105
jgi|Aspte1|3028|ATET_08890

## Sheet: A. fumigatus
jgi|Aspfu_A1163_1|101534|CADAFUBT00002426m.01
jgi|Aspfu_A1163_1|103063|CADAFUBT00003979m.01
jgi|Aspfu_A1163_1|99239|CADAFUBT00000080m.01
jgi|Aspfu_A1163_1|99588|CADAFUBT00000436m.01
jgi|Aspfu_A1163_1|99965|CADAFUBT00000820m.01
jgi|Aspfu_A1163_1|100222|CADAFUBT00001087m.01
jgi|Aspfu_A1163_1|100410|CADAFUBT00001276m.01
jgi|Aspfu_A1163_1|101496|CADAFUBT00002388m.01
jgi|Aspfu_A1163_1|102101|CADAFUBT00003000m.01
jgi|Aspfu_A1163_1|102185|CADAFUBT00003085m.01
jgi|Aspfu_A1163_1|102456|CADAFUBT00003362m.01
jgi|Aspfu_A1163_1|102459|CADAFUBT00003365m.01
jgi|Aspfu_A1163_1|102526|CADAFUBT00003432m.01
jgi|Aspfu_A1163_1|102700|CADAFUBT00003610m.01
jgi|Aspfu_A1163_1|103038|CADAFUBT00003951m.01
jgi|Aspfu_A1163_1|103468|CADAFUBT00004388m.01
jgi|Aspfu_A1163_1|103545|CADAFUBT00004466m.01
jgi|Aspfu_A1163_1|103702|CADAFUBT00004629m.01
jgi|Aspfu_A1163_1|104067|CADAFUBT00005004m.01
jgi|Aspfu_A1163_1|104157|CADAFUBT00005094m.01
jgi|Aspfu_A1163_1|104204|CADAFUBT00005141m.01
jgi|Aspfu_A1163_1|104543|CADAFUBT00005487m.01
jgi|Aspfu_A1163_1|104790|CADAFUBT00005743m.01
jgi|Aspfu_A1163_1|105372|CADAFUBT00006345m.01
jgi|Aspfu_A1163_1|105631|CADAFUBT00006609m.01
jgi|Aspfu_A1163_1|106367|CADAFUBT00007352m.01
jgi|Aspfu_A1163_1|106524|CADAFUBT00007512m.01
jgi|Aspfu_A1163_1|106530|CADAFUBT00007518m.01
jgi|Aspfu_A1163_1|106900|CADAFUBT00007889m.01
jgi|Aspfu_A1163_1|107323|CADAFUBT00008327m.01
jgi|Aspfu_A1163_1|107487|CADAFUBT00008493m.01
jgi|Aspfu_A1163_1|107506|CADAFUBT00008512m.01
jgi|Aspfu_A1163_1|107508|CADAFUBT00008514m.01
jgi|Aspfu_A1163_1|107532|CADAFUBT00008538m.01
jgi|Aspfu_A1163_1|107556|CADAFUBT00008562m.01
jgi|Aspfu_A1163_1|107558|CADAFUBT00008564m.01
jgi|Aspfu_A1163_1|107561|CADAFUBT00008567m.01
jgi|Aspfu_A1163_1|107826|CADAFUBT00008841m.01
jgi|Aspfu_A1163_1|108115|CADAFUBT00009133m.01
jgi|Aspfu_A1163_1|108489|CADAFUBT00009514m.01
jgi|Aspfu_A1163_1|108530|CADAFUBT00009555m.01
jgi|Aspfu_A1163_1|99240|CADAFUBT00000081m.01
jgi|Aspfu_A1163_1|99627|CADAFUBT00000475m.01
jgi|Aspfu_A1163_1|101243|CADAFUBT00002129m.01
jgi|Aspfu_A1163_1|102542|CADAFUBT00003448m.01
jgi|Aspfu_A1163_1|103473|CADAFUBT00004393m.01
jgi|Aspfu_A1163_1|103548|CADAFUBT00004469m.01
jgi|Aspfu_A1163_1|104030|CADAFUBT00004967m.01
jgi|Aspfu_A1163_1|104158|CADAFUBT00005095m.01
jgi|Aspfu_A1163_1|105258|CADAFUBT00006231m.01
jgi|Aspfu_A1163_1|105678|CADAFUBT00006656m.01
jgi|Aspfu_A1163_1|106095|CADAFUBT00007077m.01
jgi|Aspfu_A1163_1|106121|CADAFUBT00007104m.01
jgi|Aspfu_A1163_1|106169|CADAFUBT00007153m.01
jgi|Aspfu_A1163_1|106174|CADAFUBT00007158m.01
jgi|Aspfu_A1163_1|106502|CADAFUBT00007490m.01
jgi|Aspfu_A1163_1|106533|CADAFUBT00007521m.01
jgi|Aspfu_A1163_1|106956|CADAFUBT00007945m.01
jgi|Aspfu_A1163_1|107527|CADAFUBT00008533m.01
jgi|Aspfu_A1163_1|107591|CADAFUBT00008597m.01
jgi|Aspfu_A1163_1|107704|CADAFUBT00008716m.01
jgi|Aspfu_A1163_1|108909|CADAFUBT00009938m.01
jgi|Aspfu_A1163_1|100778|CADAFUBT00001656m.01
jgi|Aspfu_A1163_1|100881|CADAFUBT00001760m.01
jgi|Aspfu_A1163_1|102907|CADAFUBT00003817m.01
jgi|Aspfu_A1163_1|106526|CADAFUBT00007514m.01
jgi|Aspfu_A1163_1|106891|CADAFUBT00007880m.01
jgi|Aspfu_A1163_1|107525|CADAFUBT00008531m.01
jgi|Aspfu_A1163_1|108370|CADAFUBT00009391m.01
jgi|Aspfu_A1163_1|108547|CADAFUBT00009573m.01
jgi|Aspfu_A1163_1|109048|CADAFUBT00010079m.01
jgi|Aspfu_A1163_1|99364|CADAFUBT00000209m.01
jgi|Aspfu_A1163_1|101641|CADAFUBT00002535m.01
jgi|Aspfu_A1163_1|106172|CADAFUBT00007156m.01
jgi|Aspfu_A1163_1|106397|CADAFUBT00007382m.01
jgi|Aspfu_A1163_1|107045|CADAFUBT00008036m.01
jgi|Aspfu_A1163_1|107676|CADAFUBT00008688m.01
jgi|Aspfu_A1163_1|108401|CADAFUBT00009423m.01
jgi|Aspfu_A1163_1|108790|CADAFUBT00009818m.01
jgi|Aspfu_A1163_1|99917|CADAFUBT00000772m.01
jgi|Aspfu_A1163_1|108490|CADAFUBT00009515m.01
jgi|Aspfu_A1163_1|99866|CADAFUBT00000721m.01
jgi|Aspfu_A1163_1|100729|CADAFUBT00001606m.01
jgi|Aspfu_A1163_1|101263|CADAFUBT00002149m.01
jgi|Aspfu_A1163_1|103689|CADAFUBT00004616m.01
jgi|Aspfu_A1163_1|104808|CADAFUBT00005761m.01
jgi|Aspfu_A1163_1|105473|CADAFUBT00006448m.01
jgi|Aspfu_A1163_1|105842|CADAFUBT00006820m.01
jgi|Aspfu_A1163_1|106258|CADAFUBT00007243m.01
jgi|Aspfu_A1163_1|108003|CADAFUBT00009021m.01
jgi|Aspfu_A1163_1|106170|CADAFUBT00007154m.01
jgi|Aspfu_A1163_1|99163|CADAFUBT00000003m.01
jgi|Aspfu_A1163_1|99199|CADAFUBT00000039m.01
jgi|Aspfu_A1163_1|99932|CADAFUBT00000787m.01
jgi|Aspfu_A1163_1|104492|CADAFUBT00005436m.01
jgi|Aspfu_A1163_1|108522|CADAFUBT00009547m.01
jgi|Aspfu_A1163_1|99362|CADAFUBT00000207m.01
jgi|Aspfu_A1163_1|101272|CADAFUBT00002158m.01
jgi|Aspfu_A1163_1|101772|CADAFUBT00002668m.01
jgi|Aspfu_A1163_1|103708|CADAFUBT00004636m.01
jgi|Aspfu_A1163_1|103725|CADAFUBT00004653m.01
jgi|Aspfu_A1163_1|103837|CADAFUBT00004771m.01
jgi|Aspfu_A1163_1|103919|CADAFUBT00004855m.01
jgi|Aspfu_A1163_1|104416|CADAFUBT00005358m.01
jgi|Aspfu_A1163_1|106009|CADAFUBT00006990m.01
jgi|Aspfu_A1163_1|107660|CADAFUBT00008672m.01
jgi|Aspfu_A1163_1|107890|CADAFUBT00008906m.01
jgi|Aspfu_A1163_1|108925|CADAFUBT00009955m.01
jgi|Aspfu_A1163_1|99249|CADAFUBT00000090m.01
jgi|Aspfu_A1163_1|102204|CADAFUBT00003104m.01
jgi|Aspfu_A1163_1|102468|CADAFUBT00003374m.01
jgi|Aspfu_A1163_1|102647|CADAFUBT00003554m.01
jgi|Aspfu_A1163_1|103888|CADAFUBT00004824m.01
jgi|Aspfu_A1163_1|103920|CADAFUBT00004856m.01
jgi|Aspfu_A1163_1|104182|CADAFUBT00005119m.01
jgi|Aspfu_A1163_1|104276|CADAFUBT00005215m.01
jgi|Aspfu_A1163_1|104727|CADAFUBT00005673m.01
jgi|Aspfu_A1163_1|105174|CADAFUBT00006146m.01
jgi|Aspfu_A1163_1|106059|CADAFUBT00007041m.01
jgi|Aspfu_A1163_1|106242|CADAFUBT00007226m.01
jgi|Aspfu_A1163_1|107030|CADAFUBT00008020m.01
jgi|Aspfu_A1163_1|107128|CADAFUBT00008125m.01
jgi|Aspfu_A1163_1|107438|CADAFUBT00008444m.01
jgi|Aspfu_A1163_1|101942|CADAFUBT00002840m.01
jgi|Aspfu_A1163_1|103086|CADAFUBT00004002m.01
jgi|Aspfu_A1163_1|105425|CADAFUBT00006399m.01
jgi|Aspfu_A1163_1|105606|CADAFUBT00006584m.01
jgi|Aspfu_A1163_1|104231|CADAFUBT00005170m.01
jgi|Aspfu_A1163_1|99207|CADAFUBT00000047m.01
jgi|Aspfu_A1163_1|103798|CADAFUBT00004730m.01

## Sheet: A. nidulans
jgi|Aspnid1|4916|AN6835
jgi|Aspnid1|1512|AN8078
jgi|Aspnid1|1585|AN8139
jgi|Aspnid1|1981|AN4117
jgi|Aspnid1|2501|AN10435
jgi|Aspnid1|2790|AN7359
jgi|Aspnid1|5269|AN1397
jgi|Aspnid1|8436|AN9214
jgi|Aspnid1|8827|AN3275
jgi|Aspnid1|8849|AN3256
jgi|Aspnid1|9735|AN8438
jgi|Aspnid1|9937|AN10647
jgi|Aspnid1|10552|AN5360
jgi|Aspnid1|10581|AN5335
jgi|Aspnid1|1217|AN8615
jgi|Aspnid1|1354|AN7932
jgi|Aspnid1|2565|AN3609
jgi|Aspnid1|3099|AN10887
jgi|Aspnid1|3345|AN7522
jgi|Aspnid1|3646|AN7773
jgi|Aspnid1|3692|AN11013
jgi|Aspnid1|3732|AN6485
jgi|Aspnid1|3754|AN10811
jgi|Aspnid1|3812|AN6414
jgi|Aspnid1|3819|AN6407
jgi|Aspnid1|3917|AN6321
jgi|Aspnid1|4860|AN6787
jgi|Aspnid1|5613|AN1087
jgi|Aspnid1|6140|AN0606
jgi|Aspnid1|6297|AN0459
jgi|Aspnid1|6433|AN0338
jgi|Aspnid1|6569|AN10028
jgi|Aspnid1|6847|AN9030
jgi|Aspnid1|6871|AN9007
jgi|Aspnid1|6967|AN8919
jgi|Aspnid1|6986|AN8905
jgi|Aspnid1|7379|AN1703
jgi|Aspnid1|7430|AN1748
jgi|Aspnid1|7480|AN1794
jgi|Aspnid1|7749|AN2040
jgi|Aspnid1|8400|AN2610
jgi|Aspnid1|8420|AN9225
jgi|Aspnid1|8425|AN11192
jgi|Aspnid1|8698|AN3394
jgi|Aspnid1|8829|AN10389
jgi|Aspnid1|9587|AN8309
jgi|Aspnid1|9644|AN8358
jgi|Aspnid1|10475|AN5433
jgi|Aspnid1|215|AN4905
jgi|Aspnid1|3683|AN7807
jgi|Aspnid1|4112|AN6158
jgi|Aspnid1|4262|AN6024
jgi|Aspnid1|5143|AN9299
jgi|Aspnid1|5149|AN9304
jgi|Aspnid1|6649|AN10038
jgi|Aspnid1|7255|AN1595
jgi|Aspnid1|8850|AN3255
jgi|Aspnid1|269|AN10617
jgi|Aspnid1|2203|AN3917
jgi|Aspnid1|3044|AN7131
jgi|Aspnid1|4227|AN6057
jgi|Aspnid1|5233|AN9384
jgi|Aspnid1|9704|AN8411
jgi|Aspnid1|59|AN10613
jgi|Aspnid1|519|AN4643
jgi|Aspnid1|1299|AN7881
jgi|Aspnid1|1392|AN7969
jgi|Aspnid1|1432|AN8004
jgi|Aspnid1|1587|AN8141
jgi|Aspnid1|1635|AN8184
jgi|Aspnid1|1721|AN8250
jgi|Aspnid1|1762|AN8283
jgi|Aspnid1|2066|AN4042
jgi|Aspnid1|2273|AN10479
jgi|Aspnid1|2696|AN3497
jgi|Aspnid1|2745|AN7399
jgi|Aspnid1|3118|AN7066
jgi|Aspnid1|3425|AN10950
jgi|Aspnid1|3645|AN7772
jgi|Aspnid1|3685|AN7808
jgi|Aspnid1|3698|AN7818
jgi|Aspnid1|3774|AN6449
jgi|Aspnid1|3791|AN6434
jgi|Aspnid1|4142|AN10776
jgi|Aspnid1|4179|AN6101
jgi|Aspnid1|4480|AN5837
jgi|Aspnid1|5085|AN9248
jgi|Aspnid1|5088|AN9251
jgi|Aspnid1|5140|AN9296
jgi|Aspnid1|5157|AN9313
jgi|Aspnid1|5180|AN11220
jgi|Aspnid1|6931|AN8952
jgi|Aspnid1|6997|AN11142
jgi|Aspnid1|7258|AN1598
jgi|Aspnid1|7265|AN1601
jgi|Aspnid1|7419|AN1737
jgi|Aspnid1|7578|AN1884
jgi|Aspnid1|7594|AN1901
jgi|Aspnid1|7843|AN10259
jgi|Aspnid1|8385|AN2596
jgi|Aspnid1|8397|AN2607
jgi|Aspnid1|8429|AN9218
jgi|Aspnid1|8440|AN9210
jgi|Aspnid1|8751|AN3349
jgi|Aspnid1|8821|AN3281
jgi|Aspnid1|8832|AN3272
jgi|Aspnid1|8852|AN3253
jgi|Aspnid1|8882|AN3225
jgi|Aspnid1|9451|AN2727
jgi|Aspnid1|9473|AN2706
jgi|Aspnid1|9620|AN8338
jgi|Aspnid1|9701|AN8408
jgi|Aspnid1|9734|AN8437
jgi|Aspnid1|9819|AN8510
jgi|Aspnid1|9837|AN8530
jgi|Aspnid1|10102|AN10704
jgi|Aspnid1|10212|AN5665
jgi|Aspnid1|10343|AN5553
jgi|Aspnid1|10429|AN5478
jgi|Aspnid1|2288|AN3849
jgi|Aspnid1|4893|AN6813
jgi|Aspnid1|8549|AN9114
jgi|Aspnid1|8804|AN3298
jgi|Aspnid1|521|AN10573
jgi|Aspnid1|2664|AN3524
jgi|Aspnid1|6785|AN0036
jgi|Aspnid1|7936|AN2208
jgi|Aspnid1|9921|AN5123
jgi|Aspnid1|632|AN4540
jgi|Aspnid1|2409|AN3741
jgi|Aspnid1|3352|AN10947
jgi|Aspnid1|4021|AN10793
jgi|Aspnid1|4394|AN5913
jgi|Aspnid1|6712|AN0100
jgi|Aspnid1|6797|AN0024
jgi|Aspnid1|6894|AN8985
jgi|Aspnid1|6900|AN8979
jgi|Aspnid1|7561|AN1868
jgi|Aspnid1|7770|AN11861
jgi|Aspnid1|8026|AN2286
jgi|Aspnid1|8241|AN2470
jgi|Aspnid1|9336|AN10358
jgi|Aspnid1|9618|AN8336
jgi|Aspnid1|9642|AN8356
jgi|Aspnid1|9699|AN8406
jgi|Aspnid1|9987|AN5178
jgi|Aspnid1|10048|AN5234
jgi|Aspnid1|10474|AN5434
jgi|Aspnid1|10642|AN10667
jgi|Aspnid1|7669|AN1967
jgi|Aspnid1|3704|AN7824
jgi|Aspnid1|4609|AN6563
jgi|Aspnid1|983|AN8819
jgi|Aspnid1|1551|AN8110
jgi|Aspnid1|1554|AN8113
jgi|Aspnid1|1611|AN8163
jgi|Aspnid1|3047|AN7128
jgi|Aspnid1|3426|AN7590
jgi|Aspnid1|5567|AN1129
jgi|Aspnid1|6798|AN10005
jgi|Aspnid1|6947|AN8937
jgi|Aspnid1|7203|AN1548
jgi|Aspnid1|7444|AN1763
jgi|Aspnid1|7579|AN1885
jgi|Aspnid1|8154|AN2402
jgi|Aspnid1|8351|AN2566
jgi|Aspnid1|8496|AN11172
jgi|Aspnid1|8790|AN3312
jgi|Aspnid1|8811|AN3291
jgi|Aspnid1|9555|AN2629
jgi|Aspnid1|9645|AN8359
jgi|Aspnid1|10337|AN5557
jgi|Aspnid1|10351|AN5547
jgi|Aspnid1|10577|AN5338
jgi|Aspnid1|10653|AN5276
jgi|Aspnid1|5090|AN9253
jgi|Aspnid1|9119|AN3017
jgi|Aspnid1|9637|AN8351
jgi|Aspnid1|10669|AN5262
jgi|Aspnid1|1663|AN8206
jgi|Aspnid1|7925|AN2197
jgi|Aspnid1|8984|AN3139
jgi|Aspnid1|9091|AN3043
jgi|Aspnid1|1989|AN4110

## Sheet: A. clavatus
jgi|Aspcl1|5713|7000001156870650
jgi|Aspcl1|8211|7000001156885081
jgi|Aspcl1|532|7000001156821926
jgi|Aspcl1|607|7000001156822333
jgi|Aspcl1|2958|7000001156844960
jgi|Aspcl1|2984|7000001156845071
jgi|Aspcl1|3240|7000001156846324
jgi|Aspcl1|4157|7000001156850901
jgi|Aspcl1|6454|7000001156876086
jgi|Aspcl1|6726|7000001156877472
jgi|Aspcl1|7661|7000001156882284
jgi|Aspcl1|9082|7000001156889586
jgi|Aspcl1|242|7000001156820417
jgi|Aspcl1|272|7000001156820567
jgi|Aspcl1|503|7000001156821768
jgi|Aspcl1|633|7000001156822459
jgi|Aspcl1|720|7000001156822936
jgi|Aspcl1|1600|7000001156828375
jgi|Aspcl1|2030|7000001156840203
jgi|Aspcl1|2512|7000001156842664
jgi|Aspcl1|2943|7000001156844877
jgi|Aspcl1|2987|7000001156845081
jgi|Aspcl1|3088|7000001156845553
jgi|Aspcl1|3116|7000001156845708
jgi|Aspcl1|3169|7000001156845964
jgi|Aspcl1|3268|7000001156846461
jgi|Aspcl1|4435|7000001156852367
jgi|Aspcl1|4441|7000001156852405
jgi|Aspcl1|4475|7000001156852564
jgi|Aspcl1|4921|7000001156854744
jgi|Aspcl1|5318|7000001156856783
jgi|Aspcl1|7421|7000001156881010
jgi|Aspcl1|8016|7000001156884096
jgi|Aspcl1|8184|7000001156884944
jgi|Aspcl1|8625|7000001156887199
jgi|Aspcl1|717|7000001156822923
jgi|Aspcl1|1553|7000001156828100
jgi|Aspcl1|3033|7000001156845293
jgi|Aspcl1|4447|7000001156852436
jgi|Aspcl1|5300|7000001156856703
jgi|Aspcl1|5865|7000001156871447
jgi|Aspcl1|6767|7000001156877678
jgi|Aspcl1|6852|7000001156878130
jgi|Aspcl1|8286|7000001156885469
jgi|Aspcl1|8377|7000001156885946
jgi|Aspcl1|1921|7000001156839669
jgi|Aspcl1|2037|7000001156840250
jgi|Aspcl1|8253|7000001156885296
jgi|Aspcl1|8486|7000001156886491
jgi|Aspcl1|8571|7000001156886926
jgi|Aspcl1|258|7000001156820498
jgi|Aspcl1|284|7000001156820639
jgi|Aspcl1|454|7000001156821492
jgi|Aspcl1|504|7000001156821774
jgi|Aspcl1|643|7000001156822519
jgi|Aspcl1|693|7000001156822772
jgi|Aspcl1|1220|7000001156826430
jgi|Aspcl1|1290|7000001156826778
jgi|Aspcl1|1341|7000001156827032
jgi|Aspcl1|1673|7000001156838400
jgi|Aspcl1|1706|7000001156838558
jgi|Aspcl1|1769|7000001156838855
jgi|Aspcl1|1789|7000001156838951
jgi|Aspcl1|1804|7000001156839027
jgi|Aspcl1|2021|7000001156840157
jgi|Aspcl1|2034|7000001156840222
jgi|Aspcl1|2496|7000001156842601
jgi|Aspcl1|2517|7000001156842692
jgi|Aspcl1|2990|7000001156845098
jgi|Aspcl1|2996|7000001156845132
jgi|Aspcl1|3085|7000001156845538
jgi|Aspcl1|3236|7000001156846293
jgi|Aspcl1|3238|7000001156846312
jgi|Aspcl1|3246|7000001156846356
jgi|Aspcl1|3265|7000001156846447
jgi|Aspcl1|3275|7000001156846500
jgi|Aspcl1|3289|7000001156846566
jgi|Aspcl1|3543|7000001156847823
jgi|Aspcl1|3577|7000001156847970
jgi|Aspcl1|3811|7000001156849166
jgi|Aspcl1|4144|7000001156850830
jgi|Aspcl1|4374|7000001156852084
jgi|Aspcl1|4448|7000001156852441
jgi|Aspcl1|4626|7000001156853306
jgi|Aspcl1|4762|7000001156854012
jgi|Aspcl1|4877|7000001156854534
jgi|Aspcl1|5151|7000001156855927
jgi|Aspcl1|6191|7000001156873199
jgi|Aspcl1|6269|7000001156875129
jgi|Aspcl1|6320|7000001156875363
jgi|Aspcl1|6367|7000001156875600
jgi|Aspcl1|6674|7000001156877199
jgi|Aspcl1|6739|7000001156877526
jgi|Aspcl1|7215|7000001156879965
jgi|Aspcl1|7710|7000001156882547
jgi|Aspcl1|8038|7000001156884207
jgi|Aspcl1|4451|7000001156852454
jgi|Aspcl1|582|7000001156822206
jgi|Aspcl1|2405|7000001156842162
jgi|Aspcl1|3461|7000001156847402
jgi|Aspcl1|3970|7000001156849930
jgi|Aspcl1|4175|7000001156851000
jgi|Aspcl1|4727|7000001156853840
jgi|Aspcl1|6158|7000001156873030
jgi|Aspcl1|6893|7000001156878324
jgi|Aspcl1|8602|7000001156887069
jgi|Aspcl1|1652|7000001156838304
jgi|Aspcl1|7694|7000001156882466
jgi|Aspcl1|370|7000001156821072
jgi|Aspcl1|920|7000001156824826
jgi|Aspcl1|1132|7000001156825984
jgi|Aspcl1|2143|7000001156840825
jgi|Aspcl1|3109|7000001156845662
jgi|Aspcl1|3122|7000001156845742
jgi|Aspcl1|3353|7000001156846876
jgi|Aspcl1|3521|7000001156847720
jgi|Aspcl1|3677|7000001156848497
jgi|Aspcl1|3794|7000001156849075
jgi|Aspcl1|3981|7000001156849981
jgi|Aspcl1|4139|7000001156850804
jgi|Aspcl1|4425|7000001156852319
jgi|Aspcl1|5247|7000001156856416
jgi|Aspcl1|7759|7000001156882797
jgi|Aspcl1|8255|7000001156885304
jgi|Aspcl1|4143|7000001156850823
jgi|Aspcl1|6371|7000001156875617
jgi|Aspcl1|2904|7000001156844692
jgi|Aspcl1|3171|7000001156845970
jgi|Aspcl1|6479|7000001156876219
jgi|Aspcl1|478|7000001156821615
jgi|Aspcl1|1359|7000001156827130
jgi|Aspcl1|2246|7000001156841354
jgi|Aspcl1|2299|7000001156841606
jgi|Aspcl1|3661|7000001156848409
jgi|Aspcl1|5297|7000001156856679
jgi|Aspcl1|8017|7000001156884100
jgi|Aspcl1|9041|7000001156889378
jgi|Aspcl1|4862|7000001156854480
jgi|Aspcl1|5692|7000001156870526
jgi|Aspcl1|5711|7000001156870637
jgi|Aspcl1|6713|7000001156877407
jgi|Aspcl1|428|7000001156821346
jgi|Aspcl1|3209|7000001156846149
jgi|Aspcl1|8371|7000001156885913
jgi|Aspcl1|9075|7000001156889549

## Sheet: A. flavus
jgi|Aspfl1|35054|7000001155844185
jgi|Aspfl1|37811|7000001155805954
jgi|Aspfl1|28415|7000001155815778
jgi|Aspfl1|32592|7000001155823394
jgi|Aspfl1|32690|7000001155823653
jgi|Aspfl1|35352|7000001155843681
jgi|Aspfl1|35412|7000001155840022
jgi|Aspfl1|36408|7000001155819465
jgi|Aspfl1|36484|7000001155819643
jgi|Aspfl1|27344|7000001155838079
jgi|Aspfl1|27983|7000001155803095
jgi|Aspfl1|28103|7000001155804910
jgi|Aspfl1|28529|7000001155816078
jgi|Aspfl1|28912|7000001155797406
jgi|Aspfl1|30043|7000001155793528
jgi|Aspfl1|30227|7000001155811253
jgi|Aspfl1|30228|7000001155811260
jgi|Aspfl1|30534|7000001155812043
jgi|Aspfl1|30945|7000001155810062
jgi|Aspfl1|30992|7000001155851401
jgi|Aspfl1|32518|7000001155823158
jgi|Aspfl1|32541|7000001155825337
jgi|Aspfl1|32574|7000001155822344
jgi|Aspfl1|32861|7000001155824182
jgi|Aspfl1|32922|7000001155824326
jgi|Aspfl1|33388|7000001155788883
jgi|Aspfl1|33909|7000001155846867
jgi|Aspfl1|33910|7000001155850275
jgi|Aspfl1|34013|7000001155847068
jgi|Aspfl1|34047|7000001155847188
jgi|Aspfl1|34231|7000001155847755
jgi|Aspfl1|35588|7000001155841831
jgi|Aspfl1|35728|7000001155842247
jgi|Aspfl1|36086|7000001155818572
jgi|Aspfl1|36409|7000001155819471
jgi|Aspfl1|36749|7000001155820481
jgi|Aspfl1|37290|7000001155828486
jgi|Aspfl1|37724|7000001155808028
jgi|Aspfl1|37727|7000001155808046
jgi|Aspfl1|37994|7000001155808867
jgi|Aspfl1|25525|7000001155852944
jgi|Aspfl1|25535|7000001155852995
jgi|Aspfl1|25652|7000001155853379
jgi|Aspfl1|26495|7000001155835917
jgi|Aspfl1|26866|7000001155836841
jgi|Aspfl1|26949|7000001155837990
jgi|Aspfl1|27057|7000001155837270
jgi|Aspfl1|27532|7000001155803752
jgi|Aspfl1|28497|7000001155815960
jgi|Aspfl1|28864|7000001155793916
jgi|Aspfl1|29315|7000001155793523
jgi|Aspfl1|29844|7000001155795834
jgi|Aspfl1|30537|7000001155812059
jgi|Aspfl1|30756|7000001155812533
jgi|Aspfl1|31434|7000001155832115
jgi|Aspfl1|31825|7000001155798936
jgi|Aspfl1|32244|7000001155800143
jgi|Aspfl1|32344|7000001155798588
jgi|Aspfl1|32353|7000001155800450
jgi|Aspfl1|32359|7000001155800470
jgi|Aspfl1|32379|7000001155800724
jgi|Aspfl1|32606|7000001155821567
jgi|Aspfl1|32774|7000001155821564
jgi|Aspfl1|32977|7000001155821574
jgi|Aspfl1|33398|7000001155788330
jgi|Aspfl1|33691|7000001155789746
jgi|Aspfl1|33703|7000001155788236
jgi|Aspfl1|34225|7000001155845000
jgi|Aspfl1|35443|7000001155840395
jgi|Aspfl1|35846|7000001155842480
jgi|Aspfl1|26543|7000001155836066
jgi|Aspfl1|26783|7000001155838567
jgi|Aspfl1|28821|7000001155793774
jgi|Aspfl1|29572|7000001155792251
jgi|Aspfl1|30905|7000001155813408
jgi|Aspfl1|32154|7000001155800981
jgi|Aspfl1|32641|7000001155823526
jgi|Aspfl1|34048|7000001155847196
jgi|Aspfl1|37641|7000001155807753
jgi|Aspfl1|37873|7000001155806916
jgi|Aspfl1|25763|7000001155853693
jgi|Aspfl1|27458|7000001155803200
jgi|Aspfl1|30464|7000001155810721
jgi|Aspfl1|30775|7000001155809764
jgi|Aspfl1|31358|7000001155830554
jgi|Aspfl1|31552|7000001155832469
jgi|Aspfl1|31881|7000001155798661
jgi|Aspfl1|32639|7000001155822392
jgi|Aspfl1|32857|7000001155824177
jgi|Aspfl1|32867|7000001155824207
jgi|Aspfl1|33389|7000001155788888
jgi|Aspfl1|33429|7000001155789008
jgi|Aspfl1|33669|7000001155789664
jgi|Aspfl1|33705|7000001155788830
jgi|Aspfl1|33829|7000001155846639
jgi|Aspfl1|33842|7000001155846680
jgi|Aspfl1|33958|7000001155846969
jgi|Aspfl1|34942|7000001155849294
jgi|Aspfl1|35375|7000001155840157
jgi|Aspfl1|35383|7000001155840178
jgi|Aspfl1|35413|7000001155842768
jgi|Aspfl1|35777|7000001155842776
jgi|Aspfl1|35874|7000001155840127
jgi|Aspfl1|36010|7000001155821074
jgi|Aspfl1|36391|7000001155820464
jgi|Aspfl1|36548|7000001155819811
jgi|Aspfl1|36744|7000001155817756
jgi|Aspfl1|36746|7000001155817873
jgi|Aspfl1|36751|7000001155817715
jgi|Aspfl1|37471|7000001155807231
jgi|Aspfl1|37723|7000001155806674
jgi|Aspfl1|25530|7000001155852968
jgi|Aspfl1|25651|7000001155854763
jgi|Aspfl1|25740|7000001155853581
jgi|Aspfl1|25759|7000001155853668
jgi|Aspfl1|26369|7000001155801510
jgi|Aspfl1|26719|7000001155833893
jgi|Aspfl1|26790|7000001155836693
jgi|Aspfl1|27417|7000001155805040
jgi|Aspfl1|27528|7000001155803740
jgi|Aspfl1|27565|7000001155804999
jgi|Aspfl1|27957|7000001155802595
jgi|Aspfl1|28074|7000001155805004
jgi|Aspfl1|28092|7000001155804874
jgi|Aspfl1|28142|7000001155815072
jgi|Aspfl1|28146|7000001155814934
jgi|Aspfl1|28425|7000001155817054
jgi|Aspfl1|28509|7000001155816003
jgi|Aspfl1|28528|7000001155816072
jgi|Aspfl1|28850|7000001155793859
jgi|Aspfl1|28851|7000001155793865
jgi|Aspfl1|28876|7000001155792633
jgi|Aspfl1|29187|7000001155794623
jgi|Aspfl1|29276|7000001155797569
jgi|Aspfl1|29375|7000001155796487
jgi|Aspfl1|29926|7000001155797575
jgi|Aspfl1|29963|7000001155793039
jgi|Aspfl1|29973|7000001155797597
jgi|Aspfl1|30180|7000001155811088
jgi|Aspfl1|30219|7000001155811227
jgi|Aspfl1|30226|7000001155811246
jgi|Aspfl1|30797|7000001155810908
jgi|Aspfl1|30799|7000001155810918
jgi|Aspfl1|31252|7000001155833259
jgi|Aspfl1|31381|7000001155831914
jgi|Aspfl1|31400|7000001155831963
jgi|Aspfl1|31415|7000001155832036
jgi|Aspfl1|31585|7000001155832566
jgi|Aspfl1|31593|7000001155833262
jgi|Aspfl1|31956|7000001155798379
jgi|Aspfl1|31979|7000001155799441
jgi|Aspfl1|32275|7000001155800250
jgi|Aspfl1|32406|7000001155798222
jgi|Aspfl1|32412|7000001155800623
jgi|Aspfl1|32430|7000001155798884
jgi|Aspfl1|33154|7000001155822789
jgi|Aspfl1|27317|7000001155837772
jgi|Aspfl1|31752|7000001155832980
jgi|Aspfl1|34297|7000001155847833
jgi|Aspfl1|34376|7000001155848070
jgi|Aspfl1|35775|7000001155842326
jgi|Aspfl1|35841|7000001155839923
jgi|Aspfl1|25834|7000001155853861
jgi|Aspfl1|27359|7000001155834357
jgi|Aspfl1|30768|7000001155812596
jgi|Aspfl1|30786|7000001155812626
jgi|Aspfl1|30787|7000001155812630
jgi|Aspfl1|33517|7000001155788301
jgi|Aspfl1|33731|7000001155788817
jgi|Aspfl1|33966|7000001155846143
jgi|Aspfl1|35509|7000001155838830
jgi|Aspfl1|35597|7000001155841856
jgi|Aspfl1|35797|7000001155843050
jgi|Aspfl1|36206|7000001155818671
jgi|Aspfl1|36263|7000001155818679
jgi|Aspfl1|36497|7000001155818689
jgi|Aspfl1|36632|7000001155820032
jgi|Aspfl1|36860|7000001155827223
jgi|Aspfl1|37090|7000001155828033
jgi|Aspfl1|37204|7000001155828862
jgi|Aspfl1|37651|7000001155807786
jgi|Aspfl1|37845|7000001155806234
jgi|Aspfl1|37930|7000001155808504
jgi|Aspfl1|25727|7000001155853540
jgi|Aspfl1|26773|7000001155835695
jgi|Aspfl1|26781|7000001155835531
jgi|Aspfl1|27299|7000001155834512
jgi|Aspfl1|27986|7000001155803383
jgi|Aspfl1|28413|7000001155815770
jgi|Aspfl1|28871|7000001155793929
jgi|Aspfl1|29564|7000001155795286
jgi|Aspfl1|29919|7000001155793517
jgi|Aspfl1|29937|7000001155792131
jgi|Aspfl1|31586|7000001155832574
jgi|Aspfl1|31847|7000001155799022
jgi|Aspfl1|32296|7000001155800311
jgi|Aspfl1|27942|7000001155804449
jgi|Aspfl1|25524|7000001155852930
jgi|Aspfl1|36643|7000001155820050
jgi|Aspfl1|33658|7000001155789608
jgi|Aspfl1|31077|7000001155829998
jgi|Aspfl1|33013|7000001155825793
jgi|Aspfl1|33125|7000001155824768
jgi|Aspfl1|33214|7000001155825845
jgi|Aspfl1|33504|7000001155788791
jgi|Aspfl1|33644|7000001155788466
jgi|Aspfl1|33721|7000001155788702
jgi|Aspfl1|33868|7000001155846753
jgi|Aspfl1|33984|7000001155844849
jgi|Aspfl1|34403|7000001155846449
jgi|Aspfl1|34976|7000001155849389
jgi|Aspfl1|35381|7000001155839366
jgi|Aspfl1|35850|7000001155839425
jgi|Aspfl1|36723|7000001155820328
jgi|Aspfl1|36724|7000001155820332
jgi|Aspfl1|37120|7000001155828138
jgi|Aspfl1|37324|7000001155828588
jgi|Aspfl1|37326|7000001155827396
jgi|Aspfl1|37958|7000001155806187
jgi|Aspfl1|25791|7000001155853787
jgi|Aspfl1|26310|7000001155855271
jgi|Aspfl1|26702|7000001155838461
jgi|Aspfl1|28085|7000001155804836
jgi|Aspfl1|28125|7000001155815018
jgi|Aspfl1|28253|7000001155816984
jgi|Aspfl1|28983|7000001155793425
jgi|Aspfl1|29485|7000001155795139
jgi|Aspfl1|30368|7000001155809803
jgi|Aspfl1|31375|7000001155833657
jgi|Aspfl1|31379|7000001155831048
jgi|Aspfl1|31426|7000001155832086
jgi|Aspfl1|31860|7000001155799058
jgi|Aspfl1|32137|7000001155800866
jgi|Aspfl1|32396|7000001155800574
jgi|Aspfl1|32479|7000001155823064
jgi|Aspfl1|36679|7000001155820175
jgi|Aspfl1|28753|7000001155793619
jgi|Aspfl1|34897|7000001155849203
jgi|Aspfl1|35114|7000001155850993
jgi|Aspfl1|37663|7000001155807820
jgi|Aspfl1|25870|7000001155855028
jgi|Aspfl1|27948|7000001155805177
jgi|Aspfl1|28973|7000001155797266
jgi|Aspfl1|32095|7000001155800972
jgi|Aspfl1|35059|7000001155849539
jgi|Aspfl1|36994|7000001155827853
jgi|Aspfl1|37338|7000001155828927
jgi|Aspfl1|37585|7000001155807579
jgi|Aspfl1|26267|7000001155851414
jgi|Aspfl1|33417|7000001155788956
jgi|Aspfl1|35901|7000001155838953
jgi|Aspfl1|29106|7000001155794459
jgi|Aspfl1|34044|7000001155847185

## Sheet: A. niger
jgi|Aspni_bvT_1|287186 |estExt_Genewise1Plus.C_430044
jgi|Aspni_bvT_1|299319 |fgenesh1_kg.49_#_15_#_Locus1112v1rpkm118.60
jgi|Aspni_bvT_1|26496 |CE26495_6830
jgi|Aspni_bvT_1|68463 |CE68462_482
jgi|Aspni_bvT_1|97872 |CE97871_92
jgi|Aspni_bvT_1|105994 |CE105993_227
jgi|Aspni_bvT_1|228854 |e_gw1.3.433.1
jgi|Aspni_bvT_1|248031 |e_gw1.55.10.1
jgi|Aspni_bvT_1|263575 |estExt_Genewise1.C_280117
jgi|Aspni_bvT_1|268412 |estExt_Genewise1.C_520057
jgi|Aspni_bvT_1|275757|estExt_Genewise1Plus.C_7_t20120
jgi|Aspni_bvT_1|275882|estExt_Genewise1Plus.C_7_t20264
jgi|Aspni_bvT_1|276296|estExt_Genewise1Plus.C_8_t20016
jgi|Aspni_bvT_1|280659|estExt_Genewise1Plus.C_180078
jgi|Aspni_bvT_1|282949|estExt_Genewise1Plus.C_250023
jgi|Aspni_bvT_1|283319|estExt_Genewise1Plus.C_260176
jgi|Aspni_bvT_1|289821|estExt_Genewise1Plus.C_600066
jgi|Aspni_bvT_1|294297|fgenesh1_kg.10__15__Locus3795v1rpkm24.37
jgi|Aspni_bvT_1|296744|fgenesh1_kg.22__120__Locus6614v1rpkm7.42
jgi|Aspni_bvT_1|296963|fgenesh1_kg.24__38__Locus8616v1rpkm3.22
jgi|Aspni_bvT_1|298239|fgenesh1_kg.35__14__Locus2235v1rpkm51.68
jgi|Aspni_bvT_1|304460|fgenesh1_pg.12__156
jgi|Aspni_bvT_1|305250|fgenesh1_pg.15__147
jgi|Aspni_bvT_1|312373|fgenesh1_pm.4__90
jgi|Aspni_bvT_1|316788|fgenesh1_pm.29__20
jgi|Aspni_bvT_1|320115|estExt_fgenesh1_pm.C_10155
jgi|Aspni_bvT_1|320156|estExt_fgenesh1_pm.C_10202
jgi|Aspni_bvT_1|321156|estExt_fgenesh1_pm.C_50091
jgi|Aspni_bvT_1|321587|estExt_fgenesh1_pm.C_70093
jgi|Aspni_bvT_1|322328|estExt_fgenesh1_pm.C_110078
jgi|Aspni_bvT_1|323937|estExt_fgenesh1_pm.C_220051
jgi|Aspni_bvT_1|330183|estExt_fgenesh1_pg.C_100221
jgi|Aspni_bvT_1|342949|gm1.6807_g
jgi|Aspni_bvT_1|344452|gm1.8310_g
jgi|Aspni_bvT_1|347541|MIX8_2_18
jgi|Aspni_bvT_1|349428|MIX1895_2_14
jgi|Aspni_bvT_1|350015|MIX2482_17_62
jgi|Aspni_bvT_1|350018|MIX2485_2_20
jgi|Aspni_bvT_1|351058|MIX3525_12_58
jgi|Aspni_bvT_1|353130|MIX5597_28_81
jgi|Aspni_bvT_1|353963|MIX6430_12_51
jgi|Aspni_bvT_1|356810|MIX9277_3_21
jgi|Aspni_bvT_1|358853|MIX11320_24_43
jgi|Aspni_bvT_1|362852|MIX15319_45_33
jgi|Aspni_bvT_1|364900|MIX17367_6_36
jgi|Aspni_bvT_1|367011|estExt_Genemark1.C_30290
jgi|Aspni_bvT_1|367079|estExt_Genemark1.C_30372
jgi|Aspni_bvT_1|371926|estExt_Genemark1.C_260013
jgi|Aspni_bvT_1|61184|CE61183_7081
jgi|Aspni_bvT_1|81587|CE81586_1336
jgi|Aspni_bvT_1|228065|e_gw1.2.344.1
jgi|Aspni_bvT_1|232205|e_gw1.7.786.1
jgi|Aspni_bvT_1|233486|e_gw1.10.365.1
jgi|Aspni_bvT_1|235558|e_gw1.13.253.1
jgi|Aspni_bvT_1|236583|e_gw1.15.82.1
jgi|Aspni_bvT_1|239930|e_gw1.23.150.1
jgi|Aspni_bvT_1|242946|e_gw1.32.219.1
jgi|Aspni_bvT_1|243352|e_gw1.34.139.1
jgi|Aspni_bvT_1|243385|e_gw1.34.154.1
jgi|Aspni_bvT_1|247740|e_gw1.54.89.1
jgi|Aspni_bvT_1|247946|e_gw1.55.108.1
jgi|Aspni_bvT_1|252964|estExt_Genewise1.C_3_t20129
jgi|Aspni_bvT_1|257722|estExt_Genewise1.C_12_t10262
jgi|Aspni_bvT_1|257721|estExt_Genewise1.C_12_t10261
jgi|Aspni_bvT_1|257734|estExt_Genewise1.C_12_t10286
jgi|Aspni_bvT_1|269170|estExt_Genewise1.C_570081
jgi|Aspni_bvT_1|278736|estExt_Genewise1Plus.C_13_t20021
jgi|Aspni_bvT_1|282415|estExt_Genewise1Plus.C_230003
jgi|Aspni_bvT_1|283709|estExt_Genewise1Plus.C_270312
jgi|Aspni_bvT_1|285759|estExt_Genewise1Plus.C_350305
jgi|Aspni_bvT_1|285772|estExt_Genewise1Plus.C_360014
jgi|Aspni_bvT_1|287377|estExt_Genewise1Plus.C_440062
jgi|Aspni_bvT_1|289746|estExt_Genewise1Plus.C_590114
jgi|Aspni_bvT_1|291306|fgenesh1_kg.1__5__Locus9358v1rpkm2.39
jgi|Aspni_bvT_1|291808|fgenesh1_kg.2__10__Locus9498v1rpkm2.28
jgi|Aspni_bvT_1|292502|fgenesh1_kg.3__283__Locus2656v1rpkm41.27
jgi|Aspni_bvT_1|295130|fgenesh1_kg.13__155__Locus1108v1rpkm118.88
jgi|Aspni_bvT_1|299236|fgenesh1_kg.48__2__Locus6236v1rpkm8.72
jgi|Aspni_bvT_1|299301|fgenesh1_kg.48__67__Locus590v1rpkm239.36
jgi|Aspni_bvT_1|299804|fgenesh1_kg.58__10__Locus5749v1rpkm10.69
jgi|Aspni_bvT_1|308393|fgenesh1_pg.34__48
jgi|Aspni_bvT_1|310061|fgenesh1_pg.51__37
jgi|Aspni_bvT_1|310241|fgenesh1_pg.54__14
jgi|Aspni_bvT_1|311473|fgenesh1_pm.1__174
jgi|Aspni_bvT_1|315940|fgenesh1_pm.22__11
jgi|Aspni_bvT_1|316129|fgenesh1_pm.23__86
jgi|Aspni_bvT_1|317720|fgenesh1_pm.39__8
jgi|Aspni_bvT_1|317902|fgenesh1_pm.41__23
jgi|Aspni_bvT_1|318493|fgenesh1_pm.48__53
jgi|Aspni_bvT_1|322707|estExt_fgenesh1_pm.C_130158
jgi|Aspni_bvT_1|324203|estExt_fgenesh1_pm.C_250044
jgi|Aspni_bvT_1|324216|estExt_fgenesh1_pm.C_250063
jgi|Aspni_bvT_1|325162|estExt_fgenesh1_pm.C_350111
jgi|Aspni_bvT_1|325478|estExt_fgenesh1_pm.C_400047
jgi|Aspni_bvT_1|325644|estExt_fgenesh1_pm.C_430007
jgi|Aspni_bvT_1|326227|estExt_fgenesh1_pm.C_530033
jgi|Aspni_bvT_1|326782|estExt_fgenesh1_pm.C_680024
jgi|Aspni_bvT_1|328633|estExt_fgenesh1_pg.C_40288
jgi|Aspni_bvT_1|329004|estExt_fgenesh1_pg.C_60045
jgi|Aspni_bvT_1|330850|estExt_fgenesh1_pg.C_130225
jgi|Aspni_bvT_1|331908|estExt_fgenesh1_pg.C_190057
jgi|Aspni_bvT_1|340810|gm1.4668_g
jgi|Aspni_bvT_1|343021|gm1.6879_g
jgi|Aspni_bvT_1|345845|gm1.9703_g
jgi|Aspni_bvT_1|348077|MIX544_1_9
jgi|Aspni_bvT_1|348749|MIX1216_8_37
jgi|Aspni_bvT_1|348800|MIX1267_8_28
jgi|Aspni_bvT_1|351830|MIX4297_16_67
jgi|Aspni_bvT_1|354051|MIX6518_2_20
jgi|Aspni_bvT_1|354076|MIX6543_2_10
jgi|Aspni_bvT_1|358934|MIX11401_12_73
jgi|Aspni_bvT_1|358960|MIX11427_2_19
jgi|Aspni_bvT_1|359644|MIX12111_8_42
jgi|Aspni_bvT_1|361091|MIX13558_127_78
jgi|Aspni_bvT_1|364225|MIX16692_471_93
jgi|Aspni_bvT_1|366006|estExt_Genemark1.C_1_t10272
jgi|Aspni_bvT_1|367867|estExt_Genemark1.C_60154
jgi|Aspni_bvT_1|369192|estExt_Genemark1.C_110120
jgi|Aspni_bvT_1|374342|estExt_Genemark1.C_510066
jgi|Aspni_bvT_1|375262|estExt_Genemark1.C_870011
jgi|Aspni_bvT_1|375275|estExt_Genemark1.C_900005
jgi|Aspni_bvT_1|325265|estExt_fgenesh1_pm.C_370044
jgi|Aspni_bvT_1|332840|estExt_fgenesh1_pg.C_250074
jgi|Aspni_bvT_1|343713|gm1.7571_g
jgi|Aspni_bvT_1|361768|MIX14235_12_69
jgi|Aspni_bvT_1|373349|estExt_Genemark1.C_380097
jgi|Aspni_bvT_1|238972|e_gw1.20.402.1
jgi|Aspni_bvT_1|260824|estExt_Genewise1.C_190101
jgi|Aspni_bvT_1|277995|estExt_Genewise1Plus.C_12_t10202
jgi|Aspni_bvT_1|278647|estExt_Genewise1Plus.C_13_t10390
jgi|Aspni_bvT_1|281505|estExt_Genewise1Plus.C_200098
jgi|Aspni_bvT_1|288137|estExt_Genewise1Plus.C_480073
jgi|Aspni_bvT_1|292797|fgenesh1_kg.4__190__Locus700v1rpkm198.37
jgi|Aspni_bvT_1|320950|estExt_fgenesh1_pm.C_40128
jgi|Aspni_bvT_1|358940|MIX11407_12_47
jgi|Aspni_bvT_1|364005|MIX16472_6_39
jgi|Aspni_bvT_1|366205|estExt_Genemark1.C_1_t20009
jgi|Aspni_bvT_1|295439|fgenesh1_kg.15__49__Locus2458v1rpkm45.82
jgi|Aspni_bvT_1|264803|estExt_Genewise1.C_320286
jgi|Aspni_bvT_1|363109|MIX15576_6_33
jgi|Aspni_bvT_1|112442|CE112441_6780
jgi|Aspni_bvT_1|138777|CE138776_28
jgi|Aspni_bvT_1|265429|estExt_Genewise1.C_350263
jgi|Aspni_bvT_1|281831|estExt_Genewise1Plus.C_210084
jgi|Aspni_bvT_1|335399|estExt_fgenesh1_pg.C_550030
jgi|Aspni_bvT_1|356048|MIX8515_10_28
jgi|Aspni_bvT_1|229547|e_gw1.4.510.1
jgi|Aspni_bvT_1|286369|estExt_Genewise1Plus.C_380165
jgi|Aspni_bvT_1|291318|fgenesh1_kg.1__17__Locus3569v1rpkm26.98
jgi|Aspni_bvT_1|293030|fgenesh1_kg.5__160__Locus6064v1rpkm9.36
jgi|Aspni_bvT_1|293630|fgenesh1_kg.7__131__Locus2061v1rpkm58.06
jgi|Aspni_bvT_1|293879|fgenesh1_kg.8__97__Locus600v1rpkm236.12
jgi|Aspni_bvT_1|297993|fgenesh1_kg.32__90__Locus9258v1rpkm2.50
jgi|Aspni_bvT_1|298236|fgenesh1_kg.35__11__Locus10962v1rpkm1.46
jgi|Aspni_bvT_1|298494|fgenesh1_kg.38__5__Locus420v1rpkm344.30
jgi|Aspni_bvT_1|299027|fgenesh1_kg.45__32__Locus2666v2rpkm17.40
jgi|Aspni_bvT_1|300246|fgenesh1_kg.77__12__Locus283v1rpkm558.16
jgi|Aspni_bvT_1|317062|fgenesh1_pm.31__107
jgi|Aspni_bvT_1|325661|estExt_fgenesh1_pm.C_430057
jgi|Aspni_bvT_1|367007|estExt_Genemark1.C_30286
jgi|Aspni_bvT_1|369415|estExt_Genemark1.C_120109
jgi|Aspni_bvT_1|369823|estExt_Genemark1.C_140056
jgi|Aspni_bvT_1|316099|fgenesh1_pm.23__56
jgi|Aspni_bvT_1|290304|estExt_Genewise1Plus.C_660056
jgi|Aspni_bvT_1|315071|fgenesh1_pm.16__130
jgi|Aspni_bvT_1|245756|e_gw1.44.50.1
jgi|Aspni_bvT_1|258458|estExt_Genewise1.C_13_t20071
jgi|Aspni_bvT_1|265808|estExt_Genewise1.C_370176
jgi|Aspni_bvT_1|268728|estExt_Genewise1.C_540041
jgi|Aspni_bvT_1|278016|estExt_Genewise1Plus.C_12_t10230
jgi|Aspni_bvT_1|292794|fgenesh1_kg.4__187__Locus1716v1rpkm73.42
jgi|Aspni_bvT_1|300418|fgenesh1_pg.1__20
jgi|Aspni_bvT_1|300795|fgenesh1_pg.1__397
jgi|Aspni_bvT_1|320203|estExt_fgenesh1_pm.C_10256
jgi|Aspni_bvT_1|321033|estExt_fgenesh1_pm.C_40242
jgi|Aspni_bvT_1|327746|estExt_fgenesh1_pg.C_20161
jgi|Aspni_bvT_1|335264|estExt_fgenesh1_pg.C_530008
jgi|Aspni_bvT_1|335378|estExt_fgenesh1_pg.C_550005
jgi|Aspni_bvT_1|336086|estExt_fgenesh1_pg.C_910002
jgi|Aspni_bvT_1|337296|gm1.1154_g
jgi|Aspni_bvT_1|364007|MIX16474_12_52
jgi|Aspni_bvT_1|366494|estExt_Genemark1.C_20230
jgi|Aspni_bvT_1|371678|estExt_Genemark1.C_240042
jgi|Aspni_bvT_1|374398|estExt_Genemark1.C_520058
jgi|Aspni_bvT_1|237560|e_gw1.17.138.1
jgi|Aspni_bvT_1|298931|fgenesh1_kg.44__26__Locus4243v1rpkm20.15
jgi|Aspni_bvT_1|37129|CE37128_754873
jgi|Aspni_bvT_1|282964|estExt_Genewise1Plus.C_250050
jgi|Aspni_bvT_1|290340|estExt_Genewise1Plus.C_660099
jgi|Aspni_bvT_1|292976|fgenesh1_kg.5__106__Locus4171v1rpkm20.83
jgi|Aspni_bvT_1|299635|fgenesh1_kg.54__2__Locus930v1rpkm143.14
jgi|Aspni_bvT_1|312338|fgenesh1_pm.4__55
jgi|Aspni_bvT_1|329918|estExt_fgenesh1_pg.C_90204
jgi|Aspni_bvT_1|349932|MIX2399_110_31
jgi|Aspni_bvT_1|60000|CE59999_1533
jgi|Aspni_bvT_1|244797|e_gw1.40.210.1
jgi|Aspni_bvT_1|283125|estExt_Genewise1Plus.C_250288
jgi|Aspni_bvT_1|293089|fgenesh1_kg.5__219__Locus6897v1rpkm6.56
jgi|Aspni_bvT_1|294778|fgenesh1_kg.12__42__Locus1504v1rpkm86.31
jgi|Aspni_bvT_1|295129|fgenesh1_kg.13__154__Locus4430v1rpkm18.76
jgi|Aspni_bvT_1|295893|fgenesh1_kg.17__128__Locus3617v1rpkm26.26
jgi|Aspni_bvT_1|296912|fgenesh1_kg.23__107__Locus3609v1rpkm26.37
jgi|Aspni_bvT_1|297119|fgenesh1_kg.25__26__Locus6931v1rpkm6.49
jgi|Aspni_bvT_1|297156|fgenesh1_kg.25__63__Locus4401v1rpkm18.95
jgi|Aspni_bvT_1|298650|fgenesh1_kg.39__77__Locus564v1rpkm249.72
jgi|Aspni_bvT_1|298701|fgenesh1_kg.40__40__Locus8418v1rpkm3.46
jgi|Aspni_bvT_1|299077|fgenesh1_kg.45__82__Locus4522v1rpkm18.14
jgi|Aspni_bvT_1|314144|fgenesh1_pm.11__192
jgi|Aspni_bvT_1|321149|estExt_fgenesh1_pm.C_50083
jgi|Aspni_bvT_1|332499|estExt_fgenesh1_pg.C_220174
jgi|Aspni_bvT_1|333820|estExt_fgenesh1_pg.C_340019
jgi|Aspni_bvT_1|335304|estExt_fgenesh1_pg.C_530050
jgi|Aspni_bvT_1|351650|MIX4117_4_23
jgi|Aspni_bvT_1|354431|MIX6898_2_30
jgi|Aspni_bvT_1|361360|MIX13827_2_15
jgi|Aspni_bvT_1|364997|MIX17464_2_32
jgi|Aspni_bvT_1|303056|fgenesh1_pg.7__212
jgi|Aspni_bvT_1|315725|fgenesh1_pm.20__105
jgi|Aspni_bvT_1|263388|estExt_Genewise1.C_270303
jgi|Aspni_bvT_1|268295|estExt_Genewise1.C_510025
jgi|Aspni_bvT_1|277695|estExt_Genewise1Plus.C_11_t10342
jgi|Aspni_bvT_1|294629|fgenesh1_kg.11__118__Locus2477v1rpkm45.42
jgi|Aspni_bvT_1|296257|fgenesh1_kg.19__108__Locus8646v1rpkm3.18
jgi|Aspni_bvT_1|297309|fgenesh1_kg.27__19__Locus2595v1rpkm42.62
jgi|Aspni_bvT_1|356967|MIX9434_16_78
jgi|Aspni_bvT_1|358493|MIX10960_254_98
jgi|Aspni_bvT_1|229734|e_gw1.4.507.1
jgi|Aspni_bvT_1|267993|estExt_Genewise1.C_490046
jgi|Aspni_bvT_1|311160|fgenesh1_pg.85__12
jgi|Aspni_bvT_1|322201|estExt_fgenesh1_pm.C_100141
jgi|Aspni_bvT_1|359765|MIX12232_567_86
jgi|Aspni_bvT_1|285289|estExt_Genewise1Plus.C_330186
