# Supplementary material for: Robust Profiling of Cytochrome P450s (P450ome) in Notable Aspergillus spp
Source: Life (Basel). 2022 Mar 18;12(3):451. doi: 10.3390/life12030451 (PMC8955511; doi:10.3390/life12030451)
Supplement: Supplementary file 1 [file life-12-00451-s001.zip › Supplementary file S3.xlsx]

## Sheet: Sheet1
>Aspca3|6624
MICHMSIVALMLLSVTYLLHSLYCLFFHPLHKYPGPWYWAISDLPRIFCVIQGTYVKYNHELHVRYGEVVRVGPNELSYI
DGQAWKDIYNRHRGTFLKDPDFFGEAPNGVVHVASASGSTHARMRRILLRGFSARALREQEDLLLRHVDHLISAIRDLIAQGGSAATFNLVDMLNFTTFDIQADMTFGESLHLLDNQTYVPWVRASMTGIKFMALRCVLRKVALVGRVVELLTASRKKLVEHFKFSADMVDRRLARPDSTNPDIWRFVLQEKEDVRLSLPEMHSNAFALMMAGSETTATVLSGLVYFLLQEPVAMMRLVAEIRDAFASDADITPRSVTRLEYLDACILESMRLYPAAAVGLPRLVPPGGVNICNDMIPGGTMVYVSNYAANRSPHNFSRPEEYLPERWLGLDASFEGDHKDAFQPFSVGPQNCLGQNLAWHEMRLVMSKLLWHFDMKDTAVNEAWTDQKTFIVWEKKPL…
>Aspca3|10335
MLALVTLLLIPGYLLAVACYNLFLHPLRSFPGPPLAKVSKLWSRIGNRSGRKAERIHQAHLQYGPVVRFGPNELSIADPA
AVRAIYMSDAFVKEETFYRAKTIFHEDHLFSTRDVRAHRQRRKLFARGYSQAAMMEYEPNISNKIDILLKQWKARSADGPIDVYPWLHWFAFDVVYHLMFDDDPGQVASGQSHEVIAYLAAWKPTYIYKKEFFPQLDRWGVYVPGYVGDYFRQVQEWKKYSVNLIKRSRERGTKTPFLRAVLNGDEDAFLGRPLTNSELAEECMAGMFAGSGTTANTFLFLLWACLRRPDIVDRLKAELREAFPDPSIIPDYRTCSSLPYLQAVISETLRRYPVAISQLPRTAVKDTVVAGVVIRKGTTVGTQNYTTHFNEEAFPNPLEFRPERWLEKENETSRKEAWTPFSIGSRKCIGINLAQMELSKLVATFFRRFDGTVDDSIDDDAMRMYDTFTASPAGGKLLV…
>Aspca3|40755
MILLPLVLVIVTVVIARVSDKNKGIKEKKALTNCCKLIYTYLLSPLASIPNAGILAPVSRLLWEFPTDFRGKLTLELPEL
HKKLGPLVRIGPNQVSFYSLEIYKTVHAPNSPFVKDPRVYSQFVQDGHPALFSITNPKEHAQRRRHMGILFNRSKVPALT
EMMVGRIDRLANYLAIASQKGPIDLMPTCRALESDIVSTFAFGNAIGAIDSLDTGKELGVIKENDAKSSKMPVVAHILYA
LSLNQTFQAELVSDLEAAGWPIDMTALESIPRLKACVKEGIRWTGAAAAMLPRIVPKGGYVLAGRHLHDQTMVSSSPIWYLRDEVAFPDPEKYKPALWLVKDIDGATALRDDYYIPFSKGASTCIGNHFAYLELFLAVSQLLRRYSIRPGEKSVGTAANHEAVLPPRREWVAAVPVGQLIVTFEGRE
>Aspca3|51510
MDSEAHSFDVVFTICGLSLLAYSISLAIFRLILHPLAKFPGPRLAALTPWYEFYWNVVKGGKFLWEIERLHQRYGPIIRI
NPDELHIADPDLYHEVYAPPWKKQDKERNYVRLGGQAGSALTTVDHDLHRLRASALVPFFSKQAVENMEPLIQSKVNRLCAYFDTCIGAGNVVTFSHAALALTVDVISSYAYGESYGCLERADLGSEFREILVSANEGYAILRHFHWLHAVMHWLHQWGCTTSPYIRWQKRIADQTVSVCALHQEGKLPAGTVFQAILDSNLPAGEKEPWRLNIEAQTLLHAGSETSAKTLEIILFYLLDDAAKLERFRAELVTVMPHPTSPILWKQLQSLTYMSAVIQEGIRLQFGITTRSPRVSHTWIQYKDWIIPAGTPVSTLTWFVHTDETLFPNPFEFDPDRWIRAAQGGTRLDKYLTSFGKGSRRCLGINLAYCQITITLATLIRRFDFQLFETTVEDVTPSRD
CFIAYPAKGRKGVRLRVVGRVDR
>Aspca3|133537
MISATLVAIVALLIGVYLATRPKSTSSLPLPPGPKPFPIIGNVHQAPKSYGWRTYREWSQQYGPIVHVNMLGQPVIILST
AEVAHELLAKRGATFSDRPRLFLATELALKGLNILMMNYTEQFRHHQRLQVSVLNATPAAAYLPIQALESQQLLHDLLEH
AGGAGTDVQAPFQRTTASIIHTLLYGFRIKDPNDPVLRAVVKLNDEFSEFIQVGAHIVDQFPVLNNLPGFLAPWKAKAEN
HYNTKYDLRADNFRRGLESKAWNISKQLQKTVERDGQDMPLDELAFELGTMIDAALDGTTDSLVWFIVACITQDQGFIAK
ARKELDAVVGRDRLPVPDDKPNLPYISAIVEEIFRWRPAGPEGVPHMNREETTYNGYTIPKESVIVANVWTISREEALFG
PNPDDFIPDRWLHEDGKTLQSFPAAAFGYGRRTCPGRHFARNVIWIVVARLLWSFNIKAGLSEETGEPIPVDPIACTYGL
VMRALPFKAAFNPRGPWVRDVLAREGETYSRDHTAMLDRIGAEFDKL
>Aspca3|150452
MGVIQGLVAGLSSIADSPIAFCAVVTAVWFVYFVGLGVYRLTLHPLARFPGPKLAAFTYWYETYYEVLKSPGGQFLFQYH
RLHDEYGPIIRISPNEIHIRDSSFFEEIFSNSLPWDKLEHLQYRFNNSTGTFSTPKHEAHRPRRAALNPFFSKRSIANAA
PMMQEKLYKLCARLRREYKGTGKILRLDWLWGCIAADIIVQYCFNDGYGFIDATDFRSPFIQAMFDLLDAVHVVVQFPWV
GAVINALPEKLVEAVQPGMKSVNHYNREMAAQISQILKQKATGTAKESQHKTVFNTLLESDLPPEETSLSRLQHEAITVI
GAGFETTRYALSVASYHILSSPSTYKRLRDELFTAIPDPTNFPPLGELEKLPYLTACLQECIRLSYGIVQRSPRTTDKFP
LVYKTWTIPPGSIISMDNYSVSHDEEIFPDSFTFKPERWLNDPVAPDGRKLTRYLVSFGRGTRSCLGINLAYAEMYISFA
NVYRNFEFELFETGRESVDVYRDMFLPHAKPGTEGVRVKVL
>Aspca3|161615
MILQLLGLMALAYLAWSLVAMEINYRRASALGIPVVRACIDNSNVLWTIIQPQLQPWLDRIPIDWGNFGRYCRRDWAVID
GNQSFLRYGPIWALATPCEIYIHIVDSEAIHDIFQRRTDFIRPNEMYKVLEVYGPCISTASWTNWPRHRKVLAAPFNEKI
MSFVWDEGVDQTRQMLDVWTAPDVDQISGIAEDTRTLSLNVLAATGFRRSYSFSSANDPLHRNESSSYRDSLQVVLDNCI
LLMVMPRRLLTLPFAPESWHRLAKAAVDYKQHMVRMLNEETKALNEGQAGAGGLMTSFVRAMDLKQQEDAKRKSSGSPPK
GLTIDEIFGNIFVINFAGHDTTANTLSFAMVLLAAYPEVQDWLAEELQVITDARGQYAELFPKLNRCKAIMLETLRLFPP
IPLLPKRTNDQSQPLQIGERTVMIPPNVLVYPCVLPMHLHPQHWEDPLTWKPSRWVTSATTFKDEQLITPQRCTYFPWSD
GPQNCPGNKFSQVEFVAVVASIIREHRIRAVPEPGETSEDTRARVLATTRDVDMQLLLRMKNADQVRLVCERA
>Aspca3|174429
MGIGGDLLAKVTPTNVILGLLAYVVCQFVRQIVHYHFFHPLSKFPGPFWGGVTRLWIAWHNLRSTELQTVYDLTQKYGMQ
DRPVVRITPTLLLVSDPRKLPDIYHRNADKTGHYITGSFGETESLFNMRSHKTHAAFRKHVAGPYSFTSVKRMEPLLDAH
IDHWLQKIDERYARTGAGFDFSWWAVYMAYDIISEVGFGAPFGFVEQGQDVGGLVQGFHDGLPAFGFLARLHPFTSWMKT
TFLKKYLVATPEDDSGIGVLMRFRDRLIDQRLRDLEQKKDIGRVDLLQTFLEARTEEGKPLDMEYIRAEVLLVLLAGADT
TGTVFQALVHNLLTHPEVYERMIAEIDDAAQKGLISTMPQYNEIVDHLPYYVACVRETLRLNPPAPNIFPRYVSEPGIEL
YGQFAPAGTEISANPWIVQRDPGVFSDDANEFRPERWLDPERAKVLNKYIFTFGYGTRVCLGKDIAMMELFKGPLQLFRH
YKLCVVPDKPSARFVIKGGVGFWRDMWMTIEKRPAAKVM
>Aspca3|175724
MWTLWCVGIVFCCIFLYQRLLNPVSKLPGPWYTKFTSLVIKYHEFSASRRIFVHQLHKEYGPVVRIASNEVSFATLDAIR
EIYASGGSGYDKTEFYDLFRQFGIKTMFSTLDKQGHSERKRQLADRYAMSNIMREHHLSAIRDNAKRFVKRCATALSVDV
YVHLHCYALDCVTNFMFSPRGLKSLSSRDDFELMEELTYHHSLQRNLLHYYLPTVSPYFPSWLLPRRAPRANEYVHRVTA
QNDPEEYSLVARLTRKDASLSLSEVAAECKDHMAAGIDTTGDGLCFLMWELSQPHNFQFQERLCEELCSVPEDTPIDRLP
YLDAVIKEALRCAPPIPMSFPRYVPSGGRTIIEKFIPEGTIVSCQPYTVHRLDESVFPDPDRFNPDRWMEEEGHNERNRL
FFAFSTGGRGCTGRNLAMVEMKILLQEVYSCFRTTVAPDMSGSMEIDDQIISSRPKGQTCKLIFIPRVEI
>Aspca3|202174
MDVDQEQVFLRHIAPLLHEKGAVKIFFGGQWNILVQRPTYVAELLRQEHIYQKSGNQKKIPYSVLAEFLGSNIISARGEE
WRQYRAVIGPGLTTSFEVEPFLEHARQLCSILLQLQGSCPRRGVLVQEPLQRYSSANLLRFILGQPQLAEKIMGHDPVSL
HQVQLTLKRYLFQPIYMSFPVLDRLSLIIPSRIRARQLVREFAAKLQASVLEGDGLEGSAGNRLVNAWRDGLLTDQQFRD
NLMVLYVAGQENPQLLMTSTLYLLAKHPNVQTRLRQEIRSSSMATVPNPDWTRLPYLTATILECLRLFPPISQLINRRVS
QPTQLGGHLDLPAGTYVGYHSYATNRDPVAWGVTANEFEPLRWGTTHEQVSQTYRHVKARAEFISFHGGARACLGEKFAM
LEMRTMLLVLVHRLQWRLDPDWTDRMAPAGPLHPRGLRVVFSPCDEQINCSS
>Aspca3|208126
MLALYLIAAAVVGWVTYRLQLDPLAHIPGPFLAKFLPVCNIRMILTGKLMYTFKELHDTYGPVVRIGPTDLSFDTVTAFD
SIYGFGGDQHFSLHGSRKGLLGSLAGMGSSLSNSTRREQRRLLRPLITTTLTELTATSTERYCNIALSENLRAHSVGQTG
ATPISLSTLYDRCLWQLGTMVAFGNRSSEMARVQFHINLRWLDYFMCFLEVFCAFLSRAYIQDHVPAFYKAWQIGCAGFR
QQSDPSWTEQQPDDASFDDNQLVRLKSAALKAGLADIPDELLQVNSIITGFSVYGATENTLNTLLYYLLKDRHCMQKLED
ELLTAFRSIDEVSDSRLAKLPYFNACINENFRIAPAFNGGILQRVSCGATVDGIYVPPGVGVAVDHYTLAHSKQYWENPD
TFYPERWLETNAKDEFKATRPFLIGVRQCPGRQMAYQMVRVLVAKMVYLYSMELVNKDFDLRRDSLSSYHWGHVKLDVVM
TPRTPGILGY
>Aspca3|209317
MYHYLAGDELAWVRDLHLVYGDAVRTSPDQVSYSSAEAWRSIYGHASATKKSTEKDTRFFGRTLNGIPDIIRAPAVDHSR
FRRNFSHAFSDKALREQQPLIAHYADMLIEKLRAIVKADPKAKIEMVLMYNLTTFDIMGDLTFGDPLNLLAGTGNVGWVT
SIFSSVKVNTLKRVARYYPWCSSILNQVLPRSLKQRQAAHHQSCKERVDWRVDQTLDRPDIWGLIMAQKDSLRLSREEMY
ANSQLFMVAGTETTATALSGLTYQLLQNPDKLEKITTEVRETFERDSDIDMLRLAQMKYLNRCIEEGLRMYPPVPSGMPR
VTPEEGMEICGEYMPGNTAVSVHHWATYRNPRNFTRPDEFLPDRWTDDPEFADDNKAAFQPFSFGPRNCLGKNLAYHEMR
LILAKVLFHFDLTLAPESIGWEKQRAWTLWEKNNLMVQLTPRT
>Aspca3|516828
MERQAALCAAIGVAIWVLQLAYKLLRSPLRHIPGPLYTRASRLPLKISIITGKRIYFIHDLHQRYGPVVRIAPDEVSISS
LPEFKEIHLAKGKVHLAVSQIQGQLLATGRSDVLKWWTFFATDVSGHLMFGESFGMLQLGRSYPLWDLQDDIFRSSDYLS
EYGGRAVSNSRTNSMSTRNIFTGMLTESEKKSGTLTEEDVVTEAGNLIVAGSDTTAITLTYLVWAVLSQPALQQDLEDEV
GRVDPSYNEAVLEELPLLNAVIIETLRLYGAAPGSLPRSVPHRGGIFGGHHVPEGVTVSTQSYTIHLDETLYPDPETFDA
IRWLSGNGRDPDAAKQGLSPFGHGSRGCLGIHLAWMKLRLAAAGFFRECRGVRLAPSATWESMKPENYFLISPSGHRCEI
MQG
>Aspca3|518847
MFALLLLPIVYLFGRTIYRIYFHPLSKIPGPKLAAATHLHEFYHNVIRGGKFIWEIEDMHRRYGSPIVRINPREVHISDP
SMYDEIYAGGGRKREKDPGLVSSYASSYAALATIDHDLHRARRAPLNPFFSKKAVSELSDVLHEKISLLSWHLEHAHAER
TKITLSTALIALTGDIITHYLYGQDNGYLKDRDLAKRNMVWEIMAEGTSACHLFRFLPCIPTLTKALPGRLMHLIRPALS
NVYDMQEQIAQQSEEALSLHGPSKLRTIYHALNDPSFPASERSLARLRDESFIVLIGGTESTAATLTFAIYHLLQNKNMY
LKLRQELQQVMPTPTSEANWTHLEQLPYLTAVVNEALRLGAATLRPARIAPTETLYYQGHSIPPGTPVSTISYFIHRNPA
IFPNPGSFNPERWIQSAERGDNLARYLVPFTRGSRICIGMNLAYAELYMTLASIVRRFDLEISGTRPEDMEFAREMVVQR
PEKGVWTLDVRVVDISKT
>Aspca3|26369
HLLAFALIQVLLDSVISISVTTGYLVSLLSSITIYRAFFHPLRHFPGPFGARISKLWHVWQVRDSKNYRVLDNLHTQYGD
FVRTGPNELTIFHPDIFMTIDGPKSTCIKAEWYDLLHPKLSLVTSRDKTTHAARRRQWNRGFTSKSLDQYITKILPYITQ
LEHRIEHDIHNHHVSNVTDLFYWFGFDTMGDFVFNKSFDMLHRNEWHFVVVLLRRAMSILGPLSPVPWLVQIAFHLFPRV
WILGDWFRMVAWCEGQMRERMALPEDKTTIPDVAHHLLHAAKSSPENIPWLSGDSILAIVAGSEPTATTLIGIFCELARS
PSLAETIYHEIQPVDVCDPRALAKECPFLEAVISEALRLYPALPTGGNRKTCEEVSVAGVVIPRGTTLVAPRWSVFRRMS
FLSILLVWFGWDDCFERANEFLPERWYGRSEMVRNRAAYVPFGTGHHSCVGRFLAMDDMRLVTARLVKKYRVSLPDGETG
ERVLGDLRDQFTATPGRLRLRFEAR
>Aspca3|59064
MLTCIATRNVKAPMVGHRSVLEPAWLVGYRFTTQGRSMLRQGYHNFRDKLFKVRCNSLEVVLLPNRYIDELRNIPEEKAS
PPKALFNKGLGHYVDMDIILESRLHVHIVQQRLTPTLGSIMPQLQQELEFALETELPDCHADGWVSINVQDLLARLVGRL
SARVLAGPELCRNEEWLSASVKHSGHAFATSMTLRMFPGWIRPIVAPFIPFYWRARSDVATAKRLVGALVERRRAVESQQ
GAAYHKPNDLLQWMMDEATGTDASPHKLAHRLLFVSDASVLTTSILTTHFLLDLCAHPQYLNPVLAEITKVLREGGNFQR
TMVPKMVQLDSFLKESQRMNTTFLMTFDRVLNAPITLSDGTTLPKDTHVAMPTDAMLHDPAYLPGGGDPNTFDPFRYARL
RQRPENAHRYQLAMTDSTSLPFGHGKHACPGRFFASSEAKLLLCNLLLRYEIRLPEGQARPDNLLVAENLVPDPAARLWF
RKRGDGDELLRSLSGVGE
>Aspca3|126917
MSSPIPKPPGVFLLGNVFDMNLSNPWNSFNKLAAKYRPICKVTLLGQDIVLVTGAALLEEICDETRFQKCVAGPIIEIRQ
AVHSSLFTAFHYEMESWGIAHRIMAPLLSWEAVEQVFTDMREVSTDLIKKWTAGPRQRVSVTNDLNRLNHAANMLCFFDQ
RLHCLEGPEPALIKAMEAATTEAVRRPSRLRIINWLLYQRKFDAYNKTLRDYSSGCIEHRRANPSAKKDMLYAIMEGKDP
ETGEGLNKVQMIDEIINVFIGSATAPNLVAFGLYYLMKNPQAIARAREEIDAVVGGPGAKIEHEHIAALPYCTAILQETM
RLAAPAPGFNIEPIPSNEGPVLLAGGEYEVPRDKPLIAVLYGVNRDPAVFEDPDAFKPERMLGEKYDRLPSAVKKGFGNG
KRECIGKRYAWEWSLFTLISIMKDVEFDLADKNYVTDGAGNNYNGAFTVKPLDFFAITGPRPRVG
>Aspca3|133088
MILVFFVACFAWTAYTLARTYRNYRLVWEACPEVPILLSVVYLGEPLWHCLQYFRPATYNDRVSIFFQLHRFQKYAWNFS
DKYGLHAKYGKSFYLITPTQCEFITADGPVAGEILSRSFAKPVGLMKKLDMFGKSLASAEGMDWKRHRRITAGAFNGQTD
RAAWDEALNRAAAVLSTWLEAEAVTSIRSDMAHISMGVLFQACLALNDESGLHRPNTSVDRCKSSLTTFLDMISGPKKPF
LARYLRLRNRNGLVSAMRRLGDTLAELVEFRRQCPTVDRTDLISLMLKGDCQMDAVPEKTSGKLYLTPEEVRGNLFLFLF
AGHETTANTLVAIIYLLAIFPSWQEWALQEIDNLLRDTRMDELPSYKLFSFTKRLRAIMFETLRLYGPVLNILRETKHRG
QTVNERLLIPKNTMIRINSVALHTDPDTWGSDSLEWRPSRWILNDPPEPTSHDGSTPVDESYHSIMERRLFAWSDGGRVC
PGKKFSQVEIVAVLIQLFRNHRVSIIPQPEQTPEQARMDAYARVQNSIQTLTLHIANPEAVRLRWDKRR
>Aspca3|135336
MATREILAILTGVLAHLCIFIHGEWHLRGAKVVTVHLILFAGLYALETFRTEHGHPTILISLYLSALFSSIFIYRLSFHR
LRGFPGPRAAALSKLWHVWKCRDSRGHHVLESWHQRYGPFVRTGPNEITLFHPAAHEAMDGRLNRNTRSDWYDILYPRVS
SIFTRDRAFHHKRRRMWSNALSTTAIRQYAQRMLSKVHALEALIATAADESRPVLINEMMYWFAFDSMGEVAFSEDFGML
RNQRWHTLIWTFRSALALLGPFSPAIWIPRLAFDFTPGLWRIRSWFEMLEFCDWCMRKRMERKLEDKDIASWFIEDHMNH
HQEAWLSGDTATLIVAGSDTTAPSLTHLFYFLARYPQHAEKIREEIASVDAQDHVALAKLPHLNGTINESMRLLPAILTQ
SSRVTPPEGLTVEGTFIPGDVKVCAPRYSIGRLESAYAQPHDFIPERWYSRPHLIRDPRAFAPFGLGDTACAGKNLALAQ
IRLVTAALVGKYCIRFAPGTESRRSVEKDLRDQLTARPGECHLVFTRRA
>Aspca3|135522
MAIAAVLSFLQHSITKSPLQSLTAAAFIVPVLYIIINEFVREKARVSGLKGPRGLPIIRNLAQIRKNAAEQYRIWSRTYG
PVYQIQLGNIPVVVVNSAAAAKVLFGQNAQALSSRPEFYTFHRIVSNTAGTTIGTSPYSESLKRRRKGAASALNRPSVDS
YLSHLDVETRSFVDELYKYGDGGKIPVDPMPMIQRLSLSLSLTLNWGVRVASQEESLFAEITHVEEEISKFRSTTGNLQD
YIPLLRLNPFSGNSKFAKEMRDRRDKYVTALNRDLEDRMKKGIHQPCIQANVILDREAKLSSEELVSISLTMLSGGLDTI
TTLVAWSIGLLSQRPDIQNKAVKAIREMYGQDQPLCDPRDDQKCVYVAALVKECLRYFTVLRLALPRTSIRDITYNGTMI
PEGTVFFLNSWACNMDFEVWSDPEEFRPERWIEQPDAPIFTYGMGYRMCAGSLLANRELYLVFMRTLNSFRIEPLGKADW
HPVRDNSDPTSLVAIPHKYKVRFIPRVERALIKALE
>Aspca3|144945
MTLLTIPTLSAAALGLILAVFVRRALSDRDIPGPVLARYTRLWYMWQMMKGDFQYTNIRLHQDHGKIVRIAPGWYSLNDI
DALKSIYAHGSRLIKSEWYEAWNFSPDPNDHKLFSVRNIAHHSDARRKVASMYSMSAVVSYEPYVDDCIRRFCAQLDSFV
KTGSMVDLGHWLQCFAFDTISKITYGERFGFLDRGEDINNLMKSLEQSFVISSLMGLMLWLRPVVLFLGNFFATSNTLFV
RRFAHQKFTELSQKGDQGPSTGELLPMVRRFLHAQRDEAKGLTDRYIKVSAASNIGAGSDTTAIGLSAAVFYLYRSPETL
EKLRKELDQACLGRDVSFQEMQKLSYLQAVIKESMRLHPGVGFPLFRLVPRGGAVICNEFFPEGTNVGINSWVVHRDVRI
WGADADDFVPERWLSNDTEKLRIMEQCLMPFGLGSRVYVGKNISLFEMNKLIPLLVRHYDIEIQQQDGKDMKARNMWFVK
PIQFQATIRSRQLG
TGLTTEPKPFKVGFKPRDPVRLQRWIEESDERTKDL
>Aspca3|146322
MFSLSIFVFVTAVLSIVSILRCVWVAVYRLCFHPLATIPGPLVARATYLYAFWYNMHGGSFYLQVQKLHEQYGPVVRITP
DEIHLSDPENCEKIYYIGSRYGKDPDFYGAFGTKKATFTTPSPDAHRVKRSALNPFFSRKRVLELEGIVQEKVDTLVKRM
KEAFLSTGQIDLHHGFRAISVDVITDYAFDDCYGFLSQKDFGVAFFEMIRGFGPAFWFFQQFPAIQELSLSTPFWLANLI
SEPLSRMMLHHEGSRRQITKVKDAVDRGEKGSRTTIFHQLLHPEAAEGHVVPTVEELKDEAYIMVAAAADTTGNALTIAT
YNVVRSPKIYKQLTEELRQAFPDPEGPMDFVVLEKLPYLTAVIKEALRLSCGVPGRLPRVVPESGAEFNGYYVPAGSVVS
MSSWTMHHSEDLFPQSEIFNPSRWTDPAKSKTLEKYLFSFGKGSRQCIGMPLAYCELYVTLGRVFREYDDLKTAQKSREE
LRYDDYFSSYHAKGHTQFIFERAS
>Aspca3|162654
MELTLGTVLAALTGLYLLYKVLSFARFYIIGRRSGFPLFVTPLFTQHILWQIAGPTFEPQFRRYLPRWLYEHLDLTIHGW
EFRHKNEMHRRFGKIFAVVSPDECSLWIADPTVASTVLQRRKDFVMPSIVAQFMGFFGPTLLQSNGEDWTRMRRIIAPNL
NETIMDTVWNETSRQAHSMLGYLLQHPGGETLSGLRSVAINVLGQAGYGQNQPWSPDFMATLGQDWEGARVSYFKTIAMV
TDRFLESALIPAKLKTLPFMPKYLRLLGRQMANVPQYVKEILDDERNAKLGESSKQRSNLMDLLVQFTDPDKERSLSSLF
LTESEISGNLWVFTAAGFDTTANTLGYAVMFLAMYPQWQDWMREELRGLDADVSNWGYDVFPRCPRVMAVLLETLRLVSP
IPHTTRSVATTQQIADGHGIHVLSPPMTVFVAQQSIHTDADLWGADVDEFRPTRWLDEAGQAVVPPKGTFLPWSGGPRVC
PGLKMSQVEFVATIATLFRHARCEPLPLEGVTAEALQARLKELMNDSAPKLTMQVKKPHEVQLRWVQC
>Aspca3|162878
MAVSADLLELAQDKGPLLALAGVSAHLFYWIHGERGNKAARLWLYSTFIVNTAVLFITLNSQGTWWSSSAWIFSIGTVSV
LNICFYIPLFTSVLIYRAFFHRLHPFPGPFSLKLSKFVAAYQNVEKDRDFERVWNLHKQYGDIVRTGPQELSVLSAEAID
AIYGPSSRCTRAPWYDRLKGSGDLTDDYGVFHMRDPAAHSQRRKALWDKAFNIRALKAYQPMVVQATDKFLDALSHRVGQ
ALSGPDTMQLVSYDLMGIVGWGHSFNNIENWKLNSNLHFVKAVTAGQQIIAQMPWLMSLLVSLPGADGPLRPYGTWIQDR
IQEKRQSSEEESDAMSRMLPSMLKLSKAALYSEGELLVIAGGDTTSTTMTTVIFHLARNPTLQRKLQTELDNATKHQPTT
NTTEDYYRSISALPYLNACITEALRIQPPVQGGIPRLTPSEGIHLPTAKGTTTFIPGNTIISVPLLPVQRDPRYYFHPDE
FVPERWTDEKPEWTMNRHAFLPFAGGAYTCAGKGLAYIEMRIVLEKLFRRFEVRLAEGEDGRKFLEETRDCHVAHLGDYK
VVFSPRGV
>Aspca3|173504
MTSISRLVVLVGIAVVILIRRALLQYRRDQKLPPGPPRLPWLGNLHQIPKQKAYLRFTEWSKQYGRLFSLKLGPATAVVI
TDRRLVKDLLDKKSALYSARPSSFVAQVLITRGDQLLTMNYGDTWRRLRKTVHRHFFETACETRHMRLLEAEHTQMLRDF
VVRPDQHMRHPARTTNSIIMSLLYGIRTPSYNTPHVEFLNDLMDRWSKVMEMGATPPVDIFPALHWIPQQWLGCWRDRAV
DVGIRMKSLYQSLRTKVAARRQQSAGRAPCFIDGILEDQEKLGLTDNQVDFLGGVMLEGGSDTGSATLQVLIQAMVLHPE
VQRHAQAELDAVCGNQRSPVWDDFPRLAYINQVVKETMRWRPISPLGIPHALTEDDWVDGRYFLPRGTTVFLNIWGLHHD
TSVYPDPDRFDPDRYEGRTGLAAEYVASADYAARDHYGYGTGRRICPGIHLSERSLFLGAAKLLWAFQFEPQHDAHGVPI
PIDTDLVTGYSEGLLVAPRPFSCRVIPRSKVHEEVILREFSEVQRDVFSQYEGA
>Aspca3|175346
MVEENKGATTLLDAIPTSYVVVGLVAIGIYFIYQATMVTDIPHIKGLPEIPGAIPLFGHLRKLGDDHASVCERWWRQYGH
SVFQIKLGNTRAVVFNSFEDCRAVLLGHQNAIIDRPKLYTFHGVISSTQGFTIGSSPWDDSCKRKRKAAGTALGRPALRN
YHPMFDLESYCIVRDLFRDSKNGQVELNVRPYIQRYALNTTLTLCYGIRMNEVYDDLLREILHVGSAISLLRSASENLQD
YIPILRYTPNNEKNARSKELRERRDAYLNLLLNKVRDMIKKGTDKPCISAAILKDEETKLSGVEVSSICLSLVSGGFETI
PGTLTSVIGSLSTPEGQIWQDRAYEDIKRYYPDAQDAWLGCIHEEKVPYVNAIVKEAGRYYTVSSMSLPRKTATEVNWNG
VIIPPKTMILINAQAGNHDVDHFGPNGGKFDPERWLKSVDPPSEREIQGLPHLSFGAGSRACSGQVIAIRLLYSALIRIL
SSYKIVASEDQPPNTDYVEYNQFKTALVAIPRDFKVRLIPRDDAMTRECLNAAELRTKEHYKE
>Aspca3|175348
MQLSSASILLLLGAGVYILYQCLLSPLARIPGPFLAKVTNWHRAWYSLQGQSHRDVIALHRKYGPVVRIAPNHLSVADPA
AFREIYKAGGKFIKSASYNVPQAARSFDLFRQRDEKIHSEQRKLVARAYSMNSMVHLEPNVNSVITSMVQKLDGLSGMID
FGNFLQLFAFDVIGAVSFSRPFGYVEAGDDQGVFARLQRSFLSMAWLMTVRWFYDLHQKLQPVIGNWLAVNDRNGYFHQF
AAQEITARKDRGGDDRDILNQLFTIQQTKSHFSDLDIAFMMTANVFAGSDTTSISLHAIFYLLLKNPIAYRRLMDELERK
RSGGELSDLVTFEQAESCPYLQAVMYEAIRLYPAAGDPLNRDVPAGGMKIGEYYVPEGTVVGSTPWVMHRVPEIWGADCE
EFRPERWLEENSGDLKRFFFAFGGGSRTCVGRNISWLEMSKLVPTLLMRYDIQLAPGAKLTEQCG
>Aspca3|398340
MVKARLRFYRLKKQGLPVPPWDPIFGNLRLMPALLKKCPKDALQSGTFTLLSIEHPELQNGFYIDLWPFIGPMFVVTTPP
LAVQVCQTYNLPKPTDALAPFINPMAGGHNFFIANGPEWKRDRDLFNHAFSMTATIGHVDYILDEAEIYVGILREHAKKG
DTFSMDQLACNYVMDVIGNVALNTRFNSQTGHNPIAAAMRDTIDLECGRESENNPFQCWNVRRMYRQWRNSRTMNHCIGL
ELEKRYQKWLQQGKTTTTTRGKSIMDIVIAEYMKTRPSQTHASTLDPEFKSWATIQIRLFLFVGHDSTAVTIIYCLYLLS
KHPDTLAKVRAEHDQVFGSTTSVATQIKQHPETINHMPYTLAVIKETLRLFPPANGLRLGTPGASLTDPNSPDGKTFPVE
GCSIWLVHTAIHRNAGYWPKPHEFIPDRWLVEPGHDLYPPTGGWRPFERGARDCVGQNLAFLGIKITLAMAVREFDFDSQ
YEEWDRENPGFGDVRTMFGERAYPVAKGSAHPAQGYPCRVRLVK
>Aspca3|504744
MGANLVPELVLFIASILDQPPVSFHQPCQSDPILDFRMKNLGLLDGMIPPASIGRETVASNLLTASLILLLSRAVYLALF
HPLARYPGPWLARFTNLYSAYHAWTGDIHVDIYRCHEKYGDRVRYAPNRLLINTSAAVQDIYGHHAPVKKFRNYRVLAQQ
APNTLTMQDKTQHSRRRRVLSQAFSARSLESWAPKMIAQLDRLSQVIHSHRASTASSATPSDWTPPLDMARTFNHLAFDT
MTSVSFDSDFDTLRTPQHRYVMEAIAASNIRLSVLLQAPELATAHLDGRLFPSSIAGRRQFVRFIRGLLGNRLRAPGQGA
DLFAFLQQCRDPDTGEALSLTELSTETATFIIAGSDTTSTTMAAVCHYVTGSPRYYQRVVAEVRSTFAARADIQLGPALN
ACVFLRACVDEALRLSPPGGSSLWREIEGGGAWIDGQWLPAGCEVGVGIYSIHHRTADWPDPFHFEPERWLAPAGAPGAPASLGRPYLPFSLGARSCIGKPLALAQVMLTLARLFWEFDLRRGEGPELEPEPAAGEEEYVVADHVTAGGRGPMLCFRPRG
>Aspca3|509112
MHLLVLLIFPFIFYAATRIARLIHAALVSPSLLAIPGPFLARFTRLWYFNHVRKGRLEWDNINLHARYGSVIRLAPDHYS
ISDRAAVKTIYGPGSHFAKSAWYDGWGHPDPNKTSLFSDRNVKRHAEAKKRFSSLYSMTSLIHYEEFVDRCADIFTQRLA
EFAQQGHSFNLGHWFQCYAFDVIGDITFGQRFGFLDQGQDIEGAINAVEKVMDFSTLAGIYPEWHPALYHTLSRLNLSGP
GGRSLIMRYVEDKIQQFNSRSNRKPKQDQDTLKTQAFMEKMVLARDKDPEKVNDRHLLMMGVSNLTAGSDTTSVSLSSIM
YQLLRNPTALGRLRREINEFEEQGRCSTRVTFKESQDMPYLQAVMKEAIRMHSATGLPLWRVVPAGGAEISGHFFPEGTV
VGINTWVAHYDESVFPDAKSFRPERWIEAESNPEKLKVMNEMYMPFGLGSRTCIGKHISILEMSKLIPRVVREFDFELEN
QTWTTRNSWFVKPTDFVVKAHVRVKSP
>Aspca3|511056
MTLGISLYAAIITALLLPVLGALQRLYFHPLSRHNGPRLWALTRLPYMLAFRSGQLAHKIKSFHEIYGDTVRVAPNEVSF
IDPSAVKDIYNRRPSLHYKSLPKDPVRQPPPRPGQPINILEAGDEDHSRLRKAYATSFSSQALTAQEPLVTSYVRKMIAQ
MKSRASSAAVVDLQDWASYCTFDIICSLSLGEDFGCLDQDRYHEWVGMLVHSLKGKVQLASYRFYPWLFNYLVKRLPKAA
QVMAAKHQATTKEKVQKRLRTEVDRPDFLSHLQNSKHELTDGEMEINAATMIFAGSHTLQTAITGILFRLLQNPGALSRV
TEEVRSSFATAEDMDYRTLSKLPILEAAIKEGIRLTSPVPLGLTRLVPAGGHTICGEFFPEGTIVSYMQWAANISPQNYT
KPNEFHLGRWLNSNEGPSQTTSELQRSLSSRVRGIVSDRI
>Aspca3|516335
MATRDIVDQMAKILLAGSEPFSGTIACKKLMTSLPVLKPSKPLISSKSIRPEARYEYLEACIKETLRLHPIASEMGRRTG
KEHMELCEYLIPPHTVVSASYRDLHRNPAFWPQPLRFWPERWLEHRPPNVPSPDLHAYYPFSAGKNSCVSENFAWAEMRM
VTANLLSRFDFTEVTGQEIDYRQYIAMQFQHGSWQVVLKPRC
>Aspca3|516568
MALWPFYLAFAVVFCYYLTRPSEPLYVPTVRYSRFLPDFINRILYYVTAPALIHRGYEKYKDRPFRILKPNGDLIVLPAK
YLKEIHRIPPQKLNPGDTEFKTMLRDYAIATAVSDLPAQAVTKRLNVSLDQITPEVIDELHYAISVEIPKCKEQWTSINL
YDIILRIVSRTISRVAIGEDICRSEEWIDAISSYTSNATLTINMLESFPWFLRPLISQFTPLNNLLQEQHWIQQELLVPM
IQTRRFAEINQTMYIKPIDLMQWMMDLAKAAFDRDPANMARGLLELTSQKMIHTTTLLVTHALYDLIARPAYKELLQHEV
RKMLKNGWAKVTPESLENQRLLDSFLRESQRWNPPREVNMNYITKRHFIFSDGLHIPRGSHICFAAGPMAKDPSIVSDGQIFHGFRWYKDPTKRLVSTDLAGLHFGFGSEACPGRFFAVSIAKLVMSRLLCDYDMKFEENQARPANLWEGDRIMPNSKVRVLIEERKID
>Aspca3|516985
MIINLIHLVKNGSLSVWQLQYTWGWGGTSILLFGKWLTSLEFVIDGAGMISDVYRRLGGDRSFAIPALGEYQVLMSSEKM
IRELSQTSEDVLSFHAAMGQRIKHKYTLFGFEHNDVDPNNDVPKRVLKVLLRMNLPKMQGTLVPVIRETISQELTRRDSD
GWSRVSAFTLAKNVITRLNNYAFLGAELAGDIELEKAVKRYLHDAVMTMELCRHLPSILVPLIAPMIMRWSGAMHHIAGA
ICTEIENRMAVKRDCIQWVMESSKTPAQKTVLRMTQQMFGILFASAHQMSMALVYAIFDLCLHPEYIEPLRKEIESERSI
AESEDFIDHLPLLDSFLRESARLNALDALTVQRMALAPYTFSDGTHVPAGNLVAVPQAAVMQDPRSYPDPMEFNPYRFVA
VDGTDGSMRAFPKYTDVRWNHPYWGSAKRACPGRWYVSRTLKQILAHLITEYDVKLADTGSARSFVWTTAMVPRTSTMVM
LRERR
>Aspca3|127569
MLSTLALIVIFCLLYHIFAVVWNVYRHPLHRIPGPKLWVAFPLLRYISNARGRLDIDIRAFHNKYGEAVRFSPDEVSFIT
PQAWKDIYGHGHRQMPKVRGSASNPKDIISANDVDHTRYRKAMAHAFSAKGFQAQEPFLLGYVDKLIQRLHDIAESQLPV
NMVKWYNLTTFDLIGDLAFGESFGGLDSSEYHHWVSTIFEFIRALAFIKLKDYYPLVFRVVAPFLPKHLKEARRRQQDHS
RITVQKRLHNQRDRGQADFMESMLRHRGEKDGLTDEELEANASIIIIAGSETTATLLSGLTYLLCRNPEAMEKVTREVRS
VMQTETDITIHNATAHLPYMLACIDEAFRMYPPVPSGLQRITPTTPIDISGYLVSPNTKVAVHQSAANLSRLNFYEPNKF
IPERWLPECKNDPSSPFYRDNRDVVQPFSVGPRNCIGRNLAYAEMRVILARVLWNFDIELCEESRDWYNQKSYSLWEKPPLMCKLRARAH
>Aspor1|3879
MSLQTIAIAAIAVAYFIIRYLNRTDVPKIKGIPEIPGVPLFGNLLQLGDQHATVAGKWAKKFGPVFQVRMGNKRVVFANS
FDSVRQLWIKDQAALISRPTFHSFHSVVSSSQGFTIGTSPWDESCKRRRKAAATALNRPAVQSYMPIIDLEATASIKELL
KDSQNGTVDVNPTAYFQRFALNTSLTLNYGFRIEGNVDDELLKEIVDVERGVSNFRSTSNNWQDYIPLLRIIPKMNREAE
EFRVRRDKYLTYLLDILKDRIAKGTDTPCITGNILKDPEAKLNEAEVKSICLTMVSAGLDTVPGNLIMGIAYLASEDGQR
IQQKAYDEIMKVYPDGDAWEKCLVEEKVPYVSALVKETLRFWTVIPICLPRVNIKEIEFNGAKIPAGTTFFMNAWAADYD
EDHFKMPEKFLPERYLEVSEGSGTPHYGYGAGSRMCAGSHLANRELYTAYIRLITAFTMHPAQNPADRPILDAIECNEIP
TALTTEPKPFKVGFKPRDAPKLQQWIMESDERTKDL
>Aspor1|10767
MWSALSIAPYALVLGLFSLLYFVVFPWVEYIRDPKGLRKYPNMNPFSGMSAVPFMLLASRGFRSKELQELHRTKPVIRTG
PNMLSYGDVRAIKDIYGHNTKCIKDPSYIVTAGTHYHLADVVDKPDHARKRKVLSSAYALKNLETWEHKVSDKVEKVVAH
FDKVCTAPPSAAVAAGKMAPDPKDLTVDFRAWTNFFTLDAIADIGLSEKLGFLDSGSDVCIAERKDGSTYEVNLREALYP
TARKQSLILWNYEWYPVLNKMVNIIPFFNRMQNSSDNWDNIVWRRSMNRLRRYEAGEKLEDFFQAMMEDKNGRANNLEWG
EIVAEMNIMMNAGSVTTAIAIANVMYQLLRNPQSLKKLQEEIDAVLDADEIVAPYDKVKHLPYLRACLDESLRIFPPTSH
GLPRETPPEGMEILGEWVPGNTSVSMSAYVAHRDESVFPKADQYIPERWLGEEGKALQPYLIAFSAGARSCIGRNISYLE
QTKILATLVHRYDFALPYPGWELKRLETMNLILGDMPVKVWRRNVQEA
>Aspor1|2061
MLFSLGPLTIVYGLVIFVVAKTIYNLYLHPLRSYPGPLLARATRWYYSYYVKIGLLPQKTKELHDQYGPCVRIAPDELSY
NTAEAWEDICGHRTGQRTESFEKDLTFFPPAPNGVDSIVRIDDVHRRFRRLLSHPMSDKALGSQQEIITGYVDQLIHELR
QRSERSEVVDMVRWFNFTSFDILGDLAFGESFGCLGSGLMHPWIELIFTSIKSVMDMQIIRRIPGLFSLILTIAGLQQKQ
DLQEQFMFCQKKARERYTKETTRPDFMTYILRATEEKGMTPEEIEANAQILIMAGSETTASALSGTLFYLLKNSMAMQKL
RQEIHATFQAEAEITMRSTQSMEYLHAVLQEAMRVYPPVPCTFPRTTPPGGAMVCGRFVPGGYIVGVNQLAAMTSEKNFK
DPLKFIPERWCGDERYQEDSRKAYQPFSYGPRNCLGKNLAYAEMRLVLTRLLWNFEFDLLEESKDWHAKQKVWMMWDKGD
LKVRLKPLRH
>Aspor1|2189
MDEFTISAGSLCLLSLVVGFIIQSVYRLFFHPLRKFPGPKLGAISHLVQGLCFANNPKGPVVRINPRELHINDPYYYEQI
YAGSSRIREKDPRFIGVFTTPLPMVATVGHEHHRIRRGLLSSYFSRRALKKAELIIDQKVDRLLVRFHSAFKCHAVLPLQ
RVFAALAADIVSEYCYGASQGYLEQKVFQNQMIDAVNYVMSMCHINKSIPIIPKLLRCVPVGLMEKLGLQMADVIGVRNL
IRRQAAKSLDKEWLSHDTNMLSKNVFDAIAAADVAPQEKTLRRLEEEGAALFGAGIETTARALTVAMFHLISDETMIRKL
RDELKQVMLSPASRPTWAELEQLPYLTGVVNESLRLSFGLVARSPRVSPIESLAYGEYVIPPGVSRRHKSYNEVSQLLTF
FMYQTPVSQSAYFVHMNPQVFPEPESFNPERWIKAAEKGQYLSRFLVAFSKGSRQCLGMNLAYAELYLTLARIVRLVDMK
LVGTTIDNIRVGRDLGHPAPKAGNFKVKVEVMGIASKS
>Aspor1|5191
MGLILAFAVILLSTCWFLWYSRKAVFDRLPPGPRPLPFLKSRQELRQTRQWEALDDLHRQYGPLVGMTWGGRPAVLIGKR
EIAKDLFGKRGSIYSSRARLVMGLDIMTGGDHVFFLPYGPKWKKLSRIQATFLNRPAVKHYRPLQELESLHTLQDLLHSD
DYEACFSRFQASLTHALAYGTRLHSATDPQLTELENIARTFISAATNSHWMVDSFPILKYVPACLAPWKRFGQQIHAQTV
SLFQGKMAVAEHTRSWNWVKHIRALKHTSGVTDHEMVYVIGSIYQAGVGIITATLRLFIMACVLHPEAVKAAQDELDRVV
GSDRLPTLNDLGHLPYVEAFVKEVLRWRPLVLAATHSVTQDDDYRGYRIPRHAVILSNQWAMDMDREVWDSPEQFRPDRW
MSDRKRMPSAFGLGQRMCAGQYMAMESLLIMASRMLWAFTFEHAWEGGKRVEIDSWAFHEESLFLVPKPYRARIQPRDPH
RLHVIQSTWQAAEKDIDPLLDQIGREIHTASA
>Aspor1|5681
MYFLSLPALAIIVPVGYVLLHLGYNLFFHPLRGYPGPLLWRASSLPWKIALLRGTMHHDLMRFHQKYGDTVRVKPDEISY
ANAQAWRDIHAHVPGRPEFLKDPVRLPLAPNGVMSILVSDTKNHARFRSLFGHAFSDKGLRTQESTIVQYADLLVEVLRE
MANTGRSAEMVYYFNMAIFDSIGALSFGESFDSLKSRQLHPWVDAIHKNLKSVAISHVLRSMGIEFLTPYVLPKELRGKR
QENYSYAVEKLNKRMKMEGDLGDFWDKVLVKSADDNQRGDGMSAGEMLNNAAVMVVAGSETTASALSGAMYLLCLSGKIE
KATAEIRKSFASPEDIDLISVSHLPYLAAVIDETLRMYPAVPGQPPRVVPAGGATVCGRFVPEETRVGVSHLGAYFADYN
FTHADKFIPERHLQKTEEPYKYDNYGAYQPWSVGLRNCIGRNLAYAEVRLTLAKLLWHFDFTLDVGKTGNFLDQKIWSIW
AKRELYMFIKTRGTSSSSPQ
>Aspor1|6789
MMPTFFQAVCSTCIALAIYTASLAIYRLFLSPLAKFPGPTLAALTGWYEVFFDVLLGGQFMWEIERLHGKYGPIVRINPH
ELHIKDPDYYNTLYAGPTRRRDKYLWFLSVGAPTSTFATPESDHHRLRRGMLSPFLSKQAVRDLEGVIKAKLDLLCEHMK
KAMRSGEAVELHAYFVSFAVDVVSTCAFGESGCFEELRRERLDDRWKNVVTGAFGKLLLTRHFPWLVVVFRFLPVWATAL
LTPVVRHIDYMEKGVENQMQHVYAMNKDGVKENGIFSQLMHNLKLPLKERVLYRLADDAKFLMVAGIDAPSQVLAITMFH
VLRSPLVCRELREELQDKTAHSRDELCLNTLEKLPYLTAVIKEGLRVSAVVTSRLPRIAPEETLEFRGWKIPPGTPVSMS
SHFILRDPAIFPDPLVFQPERWLKQSTTGSSLDRYLVPFSKGSQGCLGPNMAHAWLYLALATLLQRFEFSLFETTEENIR
TVRDCFNGQTKPGQNNIRVKVLTEFI
>Aspor1|6836
MRGECDATSNMLFYRAFWHRLCGFPGPFLARLSNFYVTSLSAKRLHLYEEVQKLHQQYGDYVRLGPTELSIADPQAVKAL
YSGQAKVTKGPWYTVLEPRVSLQMSRDKKEHARRRKVWDQGFSSKAVRKNVGKPMDMAKWFNYYSFDVMGDLSFGKSFNM
LAGGQDTYFSTQLHADMKSIGLFSHLTWLFPFFKRIPILNKDYLKFWDWVGGRVEERIKTNMCSDTTAATLTNLFFHLAA
DHTWQAKLQEELDALPDLTQEKVTNVKLLDALINETLRLHPAVPSGTQRLTPPEGLQIGDKYIPGDVMVCIPTHTLFRDE
RAFVRPDEFLPQRWMTQPELVKDASVFIPFNAGPYSCVGKQLALMELRRVTAEILTRYDVEFAQGQTTEDFLDGKRDTFT
LVTAPLKLVFRER
>Aspor1|7193
MTLLQNIVSETPLAAGSALLTAIIVAYVIYQRYLHPLAKYPGPFLASITDLWQVHQFLSLQQPYNLTALHERYGPIVRYG
PDKLSITHESAVPTIYQKSAKSMPKTEFYDAYGAAHPNVFGMRDEVMHSVRRRHMSHSFSLSYIKEMEEYLDLNIRILKD
KIRYHSEIGEVFALKKALHYYMIDVLGELAFSRSFGVQEADDESRIPPVIEHSLLAAVTGAWPTMTMTLKRWLPYMPHAG
LRRLFAGRKACADLASSSVQRRLRDLNDGESSVGVQNRKDILTNLIKAKHPETGERLTQTDLETEAFGFIIAGTHTTSAT
STLLFYHLLHNPDFMRKCTEEIDSNLPSLGPSETAYSITAAEASLPFLRNCIRENFRITPVFTMPLARRITDPAGVTIEG
EHLPQGTSVAVCNHAFHHNPVVWGEDHNIFNPNRWNDPNVGAKARLLMHFGLGGRQCIGKAVATTNIYKLLSTLLKEFTF
ELADEQERVDVDKGLYKGRIPKLFSVGISDLQGPLLVRARVR
>Aspor1|8462
MVMDQAWTWMALVAIAGLFWITRIFYRLYFHPLAKIPGPKLAAASHLLEFYYDVILGGKFLFQVEKMHQKYGPIVRINPK
EVHIIDPTFYNEIYASGMRKRDKYEGFVRSLAADESTVSTVGSEKHRFRRSILQNFFSKRSVMEFSSAIGERVEKLMRRL
EVFEKTQTPVALDVVFSALTSDMITYICYGKDWKFLDHKDFNCDIHQAGVDFANFFHFNRFFPWVFMTLRALSPRMLALL
IPGRAATFKFQESLLKHAIEMAANEQSDAPSKETEKSRPNVISNLINPSIPYMERSRRRLEDEVITILVAGTEAPVKVLS
MAMYYLGSEPAIGEKLRAELKTILPARTSTATYAELEKLPYLHGVVYESLRISDSVIARFPRIAPTETLRYKDHILPPGT
PMSCSSYFISRNHDLFPNPEKFDPERWIHAAEKGENLKQHLTAFTKGSRICLGINLTIAELFLTIAHMCRRYHILLHNTE
PEDVCTTSDLLAGYTRRGVLKVHAKLKAVRE
>Aspor1|8726
MLSITELIMDLGLAIVILGVSHLLWNYLSSPLKAFPGPLWASFTNLWRLQDVFKGRCDITHNQLHRKYGTAVRMGPKVLS
LSDPSVIPHVFNSKNPWMKSDMYNVNDVIVSGVRLKNLFSHQDEKWHSTYIRPVKGLYSMTKVQDMEPGVDVTINLFMDK
LRERFVEKGQLCDMADYLNFFAWDVMSQITFSQNLGILEAGSDYQGFLGRSNKSLDYFASISQMPILDLLLDKNPIVRLG
PPTFVWANIFSLEQLQKRLSGGTPPSGHTDFLDKFLETKKKYPDLVNDNTVVTYLLSNTLAGSDTTGSAMCSAVYHILKH
PRVHRKLREELYAAKVPLPAKWKDLQGLTYLDAVMRESMRVNPGVGLMIERIVPEGGFTLPDGRFIPAGTIVGMNPWVIN
KNEAIFGANTEEFIPERWLPSPGESDQAYQARFTKMKSTDFTFGAGPRMCMGRYLSQLESYKLIATLFSTFEMELPSLDH
TWHVTNSWFVRHKSIPVKMRERTDLAVSV
>Aspor1|9065
MNDERIVLTQDKGQSYTAQLLYLIVAGYIAHTVYYAYWGPTARIQGPWLARFTRLWELLKVSKGHFEQVNIDLHKKYGPI
VRISPNTFSISDPSAIKQIYLGRTTLMKSKFYEPFGDPLDPNLFSETDIKKHAQSRKAVAHLYSMSFLVTYEGSADRCNV
QLCAKLRDFARHRTAFDVPTWMQFYAHDVIGEITFGEPFGMMAKGQDEHGIADSIDETIAYASRMAVIPELHRWVSWFGR
VAHLKTPFHNIQKYILEQIDSRSGSDSVGIDFLKKLLTLREDDKITQLDIEKTVGNNIMAGADTTAISLSAVIYSLLKNP
GTETKLREDIDTLAAAGKLSNPVTFEQARHMPYLQACIKEALRVHPAVGRPLLRVVSPEGLTIAGQYFPGRFQGNSRYQC
LVAHYNEDIFGRDATTFRPERWLESDKEKLSVMEQSLLAFGAGVRTCIGKNLSMLEMSKVIPELYRQFEFELSESEGAWM
TWNNWFVKPAFECYVRLREGV
>Aspor1|9664
MALLVILGIGFVTYLVFLSIYRLYFHPLSHIPGPKLAAITHGYEFYHNIIRGGLFIWELERLHEVYGPIIRINPREVHIK
DPDYYDDIYASSARKREKDPVLVAQFGLEGSGFSAIDQETHHQRRAPVAKFFSKRAIENQEHLIRDSLNKLVGHFQEACR
AHTVVSLDAAFAALTSDVIHQYAYGFNPNNLDKEGFNAKVRDGINGLFQLAHLLYFFPILQTLMNVMPLPLLQVLNPPAF
ALASQKKELYEQGAAALEKANSKAGSGTLIDTLAAPSMPEHMRSAHRLMNEGFALVIGGTETTARSLALGAWHLFTREDI
RNKLREELKQVMPTPDSQPTWNDLEKLPYMSGVISESLRLSTGIANRSSRVAPTEALVYKDYTIPPGTPVSETNYFTLMD
PEIFSDPHAFDPERWIRAAAKGQRLDRYLVNFSKGSRMCVGLNLAYAELFLVIATIVRRFDIELYETPKSNIDFARDFGT
PYPDKGNFSVRALVTGVISE
>Aspor1|10079
MTLFQVVETSFILLALWTSVEAIRRLFSHSLSHIPGPRLAALTWWYEFYYDAVQSGQYVFKIQELHKQYGPIIRITPDEV
HINDVGYLDTIYAPSMTRLDKYDYQLRTLRVPGGVGTTADYYLHRIRREALPPFFSKRNVLWLESVITEKVNQLCGLIAK
HAATETPVNLSDAFYGFSNYVVNNFLFAHQTDVLADEQEAARLRHNSHELLKGINMNKHFPWIPDILEALPQLLTRPTMP
PGLIDMLELFDRVRAELITIITRISSNTSGEKESINTGAKGSVYESVLDSPNLPASEKALLRLEQEGALLTLAGTESPAQ
TLNIIFYHLLANPSLLTKLREELATLPTLSTWTQLEQLPYLSAIIEEGNRLSFGVTARTARIQHTPITYTPSAITTLSAH
TAESVFPDPYAFLPERWLGDEGRERRKFQLTFSRGGRKCLGIELARAELYLVTAALVRKFDLVLWETDERDVSFEHDYHV
AMPRDGSRGVRVVARIRGGLALSRDRLTTK
>Aspor1|10088
MTLISLSLLALSLWIIIRVLVIIYRLAWHPLARFPGPKFAAATSAYEFYFDAIKGGQYTFEIGHMHKKYGPIVRISPHEL
HINDPGFIEELYPGPGKPRDKYAYATGQFGIPDVCSLVLTPYDLSSVFGAVSHDLHRMRRGALSPFFSKAAVTKLEPVIY
SAVDKLISRIEEVVESTGFVDLTMAFSCMTTDIVTQYAFAESSRFLENPDFTPNFHEAILAGTRMGSWARHFPILFPVLR
SIPIDILSRMSPETGVFLRWQESMRKKVSEIWQDQSALPVKDKNVSPFGSTIFHELFHSDMPDSEKHPGRMWQEGQIVIG
AGTETTAWTLTATTFFILDNPNILSKLRKELAATMPNRYEKPSCRELEALPYLIIIQEGLRLSFGVATRLQRINSEAPMI
FRQKKTNDTIEEKVWEIPTGTPVGMTAALVHLNPELFPDPHEFRPERWLDQDGQLHRGLDKYILSFSRGSRQCIGINLAY
SELYMGIGILIRRLGDRMQLFETDRTDVDMVEDCFVPVPRRESNGVRVRLSAQ
>Aspor1|10348
MNSISALFSAGGFQWILLSLSLAFIVVYSLFYLAVGLYNLYFHPLARYPGPLLGRASSLWYARSLARGTVAQDTLKLHEK
YGDVVRIAPDELSFIQPENWSAIYGHQLGKDYRELIKDPRYHDTVKPTPTILTGDWDEHTFYRKILSNSFSEKSLKDQEH
ILHHFVDLFVQRLKETSAEGTRELNMTDQWNYLTFDVIGFLTYGEEFHCLTSSKLHDWIEAMLCVAILMSLGQAARHLPF
PFDKIYKQWAIPSNVKRQVALHRDLTEVAIPHIPIQYASAYRLNSRKGDIPYSVLKEHANILTIGGSETTATLLAGATFH
LGKNPPVLQKLATEIRTTFVNDGEITVARLSECKYLLATVEECLRIYPPSPANHTRMVPKEGIVLNDQHIPGGIGVGMPM
YAAFRASSNFTYPDRFAPERWLGDPMYSKDKKGALQPFSFGPRNCLGRHLAYQEIKLALAKLVYHFDLELNPKCGDWDEQ
KNFTFWVKPPLWVNLHPVKS
>Aspor1|10349
MDHFNLAGPESNTSITSLEWLGIKNSFTGSHWAHITGLSELHPTGFLCLIATLIIGIVHLTRGPKPTVLPVVNPPGTFEL
TANRVKKEWLVDARQIIRRGFEKFPGKPFNMIAADVGLTTVLPPEYASEIRNNPSLSFVAFMAHLFFSELPGFEPTREGM
FDNDIGITVVHKYLTVNLARITEPLSREATAALKDIFTDNSEWHDANLKAINLALVARLSSRIFLGEELCRNEEWLKITV
NYTVDVMKAAERLRRVPGPLRRIVHWFLPEAQKCRDEVKRAGKVIRPVLEKRRREKATMESEGKEALQYNDAIEWFEQMA
KSQGTSYDPEVVQLFLSTVAIHTTSDLLTVVMADLARNPEIIEPLREEISSVLRDGGWKKTSLTDMKLLDSVLKESLRLK
PIAVVSMRRVAMDHLKLSDGTFLPKGTKMAVSSHRMWDPDVYENPEQWDGFRYVNLRETPGQDKHAQFVSTSERHLGFGH
GKHACPGRFFASSELKVALCHILMKYDFELAPGTVVQHRYSGASYYADPAIRVMLRRRNVALPSWFER
>Aspor1|10352
MASLTGAAAVLLAFILAYSTALTIYRLFFHPLARFPGPRLAAATKWYEFYFDIIKSPGGQFFKELSRMHDVYGPIVRVNP
DEIHVRDAAWFEVLYAPNPTKRNKYRPSAEMAGLTLGIHGTVDHDLHRRRRMAIAPMFNKQSILSAEHLIKQHIDELTDV
FESYLGTNNPINLQTTFLAYTTDVLYHYMFDTDAGYQRDSGAAQQWRHSMDAVAQATPFLKQFPSLLSRVALIPLPMLIW
VLKRIQPDVAGLLGTHQLMASIVSKYMASKPEEDQDELIATKAVKPRTLFHAIEASSLPPHEKAPTRLAQEGLTVLFAGG
ETGSRLLAHTVYHLLKNPEILEKVRKEILDAAGDSNQLPDMKALEALPWLTASVRESLRLRAATTSRLPLVTEKPLAYAD
WVIPPNTPVSMSHGDILHNEDIFPDPMKFMPSRWFNASPQQNRLFVPFGKGTRMCVGMNFAYCEIYMSLAVILARFDLEL
YDTRWERDVHYTRDCFLGEPDPASPGIRVKVVADHKTFTRS
>Aspor1|10573
MTTVPRGGIKLLSRTKQSILYLFAVIIYNVYFHPLAKFPGPKSYAATRIPYFQALLGGQIGQAIKDLHQKYGEVVRIAPN
ELSFIDGEAWKAIYGTRPGHKQKPKDVRYYPPTAGGVPSIVISNDEDHSRFRRTLSHAFSETSLRVQEPLVNSYIDLLIQ
RLHEHCEAGNKPLDMVAWYNFTTFDIIGDLAFGEPFNCLQNSAYHKWVSMIFSNIRYGTYGNLARRFPGSKFLLRLITPT
RIANGRNWHIELTKEKVKDRLAKSNDRMDFYGHILKQKDTERAMTFDEMVTNGSTLIVAGSETTATLLSAVTFYLLKNER
VLSKLQQEIRASFESEKDITVTGCNQLEYLNAVLTEGLRIFPPTPTGLPRIVDADGDMIAGKWVPGGTIVSIPHLAAFHS
ASNFTEPESFIPERFLGDPRFANDSKTVLQPFSFGPRNCIGRNLANAEMRLILARVLYNFDLELDERSENWSRQETYILW
NKPGLYVRLRPRVGI
>Aspor1|10928
MLLLLLETLALAYVAWSLVAMEINYRRACAMKIPLVRLCIDPQNLLWVILEPHLWPWLDRLPINWGNFGRYSRRGWYFAD
RGESHRRYGPIWALVTPKEIYINVADSEAIHDIFQRRTDFIRPVEQYTVLEVYGPCISTANTTDWPRHRKVLATPFNESV
MSFVWDESVEQTRQMIDIWASPDLDKISSVAKDTRTLSLNVLAAIGFRKSYPFRSGNGNSHREQSDSVSYRDALQTVLDN
AILLMIMPRRLLSLSFAPESWQQLAKAATDFKQHMVRMLDEEVQALNEGKAGSGGLMTSFVRAMNLKQEDARSKGLTTDE
IFGNIFVINFAGHDTTANTLSFGLLLLAAYPEVQDWVAEELLLLTNTKGQYADLFPKLNRCRAVMLETLRLYPPIPSLPK
WTNDQAQPLKVGDRTIMIPPKVGINPSLLTMHIDPQHWEDPLEWKPSRWITPTKLVRAISIEDEQLITPVRCTYFPWSDG
PQNCPGNKFSQVEFVAVIASLFRHHRISPVANAGETFQQTRERVLATTRDVDLQLLLRMKDAERVHLKCRRV
>Aspor1|11442
MGFTQDLVSVIRPSIESPLAFCATTVVAVALYVLVLGVYRITLHPLAKFPGPKLAAFTQWYETYYEFFKSPGGQYLFHYR
KLHEKYGPIIRLSPFEIHIQDSSFFEEMYSQSLPWDKPKELEHRFGNANGLFPTHKHEVHRHRRAALNPYFSKRAINNAV
PMMQEQITKLCDRLRREYQGTGKVFRLDWMMGCIASDIIVRYCVDRGYDFFEAPDFKSPFIQALFDLLDGVHMITQFPWV
ATLFNSLPQGLVETLQPGMKSVHHFHKEMADQVAHILSNKEKRNGSEQTNVFNALLDSDLPPEELTLTRLQQEAFTVIGA
GFDTTRYALSVAGFHIINTPSIYQRLREELKTAIPDPSNMPSLTDLEQLPWLTACIQECVRMSYGVSQRAFRISDHITLT
YKNYVIPPGTVVSMDNYSVAHDEEIFPESFTFKPERWLGDPLAPDGKKLTRYLVSFGKGTRSCLGINLAYAEMYLTIANV
FRNFDFELFETDRSSVDCYRDMFLPHVKLGSQGVRVKIN
>Aspor1|12006
MDSFLFLALDYSLRGFAVSLFGTLWIALVFWYLATYLISPLRKIPGPFLAGWTNLWRMYHVTQGQSQVVLHELHQKYGPV
VRIAPNVVDLDLPEMIKTIYNTKGDYRKTEFYHGSSAKSNGRIIYNLFSECDPDIHAQQKRPIAKYYSLTGVLPLEPHID
EVINYLCQRLEEEFINGLNAGITCKLDQWLLFYTWDVVGQATFSEPIGYLKNGFDFDGTIAISDTAMDYFSLVGQLPVLD
HLLDKNPIYRIGPPAFGNITNISITHLLDRLQGKDTSYHDANKPDFLDRFIDAKDKYPDIVDDSQIISYLMINMIAGADT
TAITLNAAIYFALKDRRVWARLQKEIRACQSSLDAAPSAVPYNIASALPYLNAVVREAMRMHPGVAMTLERYVPPGGLTL
PNGQYIPQGSIVGMNPYVIARNRSVWGEDSDVFRPERWLRDDSQESEEEFQARLRLMNNSDLAFGAGSRICIGRNLGLLE
VYKVMATLISRYDIELAHPHRDWKTHNSFFVRQEGINVKLSRRS
>Aspor1|8069
MIMNSSHYPVALLAGAPARTTVNRYIFTTDGDHWAQSRAMIRPNFVKDQVAHLDIFEELMADLLALIPTDGTTVDLQDLF
FCYTIDSATEFLFGHSVQSLKKRLSGVKLDDNDFASSFNYAQDAIAKNTRLGPLRHFFRDTKAEHCNQVCHELVEQFVEK
ALKYRANYDEEKAATDDDKKQRYLFLQGLAQQTGDPKRIRDELMNVLLAGRDTTASLLSNMFFMLAKNPHIWNKLREEVA
SLEGRAPTYEQLRNLTYLKYCMNESLRLHPVVPSNARFAINDTVLPVGGGPDGNAPVFVPKGSIVAYSVYSMHRREDFYG
PDANEYRPERWADLRPSWEYLPFNGGPRICVGQQYALTEAGYVTVRLAQQFSVLESRDPGPWEENLTLTLCSRNGTKVAL
RH
>Aspor1|9751
MSPRGKMVQPIETPRQAFLAHPLTVILVGIILSLLVRRLLWNLKQRELERLHGCERLHNEGGCLRYDFLGIAKAIKLGFH
FRRRTSLPYTNALFKRYGETYASNVLGYRLIFTCSAENIKHLLSTAFADFDSSPLRKPLFQPITPDGIFTLDGPGWKKSR
DQLRSRLSNLRKIVDLNQCERHFQAFLQHVPPNGQAFDVQACAFALALDMQTLFSLGESVDALSFCQSREKKQFLEDLLF
VKEKIVQDGFRGPLRYLYPKRRFLHCCKRARRYVIAHVSRQLTGCSSMSEKAEGAQPTNAEEEVSLLADQALSILLANDS
MSTTLSGLFFCLSQDERVVKKLTASILDTVGLEPPTWGQLGTLHYVRWVLQEAMRLFPAVVFNARVANKNSTLPTGGGTN
GNSPVLIRKGEIVVFSTWARHRLGKDFGENPDEFYPERWEHLSGDMIGFIPFNKGPRACPGQHYAMIVLTYIVARIFQTF
STVSNYDTREWTERISMTLENENRVLIGLS
>Aspor1|10595
MIPLLILAALAVVFRLVWSIFTSLRHAQNARKWHCGAIPTYPGDILGINTLKEVLRADKEKLIPVLSAQRVETMTAREGR
YVSTFRLRQMGRESIFTSDPKNMQAILATQFKEFELGSLRRNSLHPLLGSGIFSTDGEAWSRSRSLLRPQFTRDQVSDLD
LEERHVQKAMAGMLADPATKWTPEIDIQSIFFRLTIDSATEFLFGDSVESQTAALSGSRIIEDKFPSYFDRGQWYAAQRA
RFEKLYWIVNNKESRETDRFVHAYVDRFIDAALAAVKEGKIDPEKRNSDHYVFLHGLTTATQDPVELRSQLLNILLAGRD
TTASLLSWCVLLLARHPDIFQKLRNTILADFGDYRNPRNITFSSLKSCRYLHYFMNEVLRLYPIVPGNRRVALKDTTLPR
GGGPDGSEPVYVRKGQPVVYSVFVTHRRKDIWGADAEVFNPDRWEDLKVGWEYLPFNGGPRICIGQQFALTEAGYVLVRL
LQRFDQIVDARPEREIRFNATLTSAPWENVIVRLREGA
>Aspor1|506
MQSQHLRDITRSITYDRLLPKLNSVAQGNGRIDGLDLSYCICVDYLSSFIFGYSNGTNYLSQPKSAIDVWRFHYENLMCQ
ESFFVQETPSLYKLLRYISIDLLPRKYTESADFLGRWMSDMASKADRATDRKRSTGLPLALEDEPVVYDMAKEAVRKDSP
HLSEGDQRKQVASEMFDHICLVLGYAFWYLAQHPDAQQRIQTELNSQGIDMRSRETVTNSSKRPRAVELDSLPYLRAVID
ECLRMRPTSTPLPRITPSNRKVSVAGIDGIPPGTRINTFQWFVHRDPQKWDNAHDWNPDRWLTRGNTDNKNEREDVLWAF
ASGPRMCLGNNWTYYAMQHILATICSSFNFTALPREENQCWPGSPEDELPIRVCLRN
>Aspor1|1008
MLGIILFSLFISYTAYLGLCFLRHWSLARKIGLPYVSFPISSHNILFLSLFETRFVPYVINTWLSPKLADFIYGSAFKTR
WAARDRLHRRYGGVYMLITPSVSTCMVCDASVASQICMSRHGFPKPIKQYGALEMYGPNIVTVRCPNVFRVSANVSQSEG
SQWAHLRRHTATPFNERNSALVWEETIRQTKEMVQYWEDEYSRSSSASEFILTDTREDILKFTLNIICSVGYGVKLPFRP
GLENSTESAEGLFKDAITPLPGYHFTFRSAMEYLNKHITSMFIANGLLPKGIPRSVLPFFKKDFDAFDDIGRYLRALVST
AETKETLSQNLIDGLVRSKQKIDKDQGLDPELTEDEILGNLFVFTIAGHETTAVSLRFALVLLALNQDAQEYLYEGIREA
TYDEPRNPVEWDYRRVYPKLVSPLCVMLETLRMYPPVSGIPRWTGDSAVNITYHNQPYLLPPHVYVNVNASGLHYSEEYW
GPDAAVFLAKNKEGGLSGPGLEYDTIHKPVRGSYIPFSDGFRSCIGKKFAQVEFVVAMAIIFREYRVMLAKSNERETEDD
LRRRAEKALGESTAFITLSMRDEVPLLFQKRCVSKA
>Aspor1|2074
MLPMAILPNGDRWCHGCRQRYLRSRFPIFSVDGSRTLPTCPYKWPNGQGDVAKFLQGIENRDLWEKEHGQIYRIWSGMKS
EVVLTQPSHLQAVFRDSNKHSKAENNNSGYLMSELLGQCVGLVSRERWRTLRAVTEIPFQHDKMPSYLELIQRHTRHHFD
RLLASGDLRQERIHPAQDLKMLPFWVVAEIFYGECDAEMKTELQQLCVLREDLFKRMIQGGIVRWQWSKYLPTATNRALA
EFQRRWRAFNQRAYDRACQQQRILPIVLMIEAAREGSTSVEQIYQTIDEALFANLDVTTGGISWNLVFFAAHSDIQERVR
QEVLSATDHDAYLLSSSTLLAACISESARLKPLAAFTVPQSAPTDRIIGGYNIPAGTNLVVDTYALNIRNGFWGADSQCY
RPDRFLEHRATELRYQYWRFGFGPRQCMGRYVADLVIRTLLAHLVAHYELGWVEPDPGKNSTWQRDLESWITIPDLQLRC
VQRRND
>Aspor1|2187
MYRDFESNLSLLLVDTLPWLTCRKAWKGREQLVQAFIQFYQADGHLSASSLAYSRWKAQQEAGASLEDIARLEILTGIGI
LSNTVPSCFWLLFDILSRPELLSAIQDEIHQNALSIDSTGTHTLDLADIRGKCPTLLSSFQETLRTRSNSGQVRVIYQDT
LLNDRWLLKAGSTLLIPAPSINKNNSTWGSDAGDFDSQRFTKIAHQTHKKSKASGFLSFGLSPHICAGRHFATGEILALV
ALLLVRYDIRPIQGSWTEPKTNAKAVAASLPPAAEKFMVTAVERPEYKGLEWRTTVTPGKGTYGLIIGLDIYLQLSSVGE
EMRRG
>Aspor1|2269
MEHHTWALFVDKLDYKAVFGLLLTIIIAVVTTQILHVYTKCCPGIPSIPFHISVYDAYRRVSEIGFHNSRLRPVLETHGA
VNIWNSGQWAVLVTKPEYVVRILRNERVVAKGGFYGKVPHSTLAGLFGENIIDSHGELWKQFTGVMKPGIQRPHSISSLK
VASSKLIATFKREQQHAPSDRGVVIDDIIERWAIDVFGESFFDVDFGALNGGTVRAQDALLAILWNLGGHLIHHFPMFER
IGWPLRPTRPHCFSMIRELEEALIDITEKLKYPETPPDRFEKVIYRLKRARDDGLMTDFHYRSNLKMMFFAGHENVKFAF
IATLWELSQNPQMQEKLYREIAAHIASSSDGDDLKSLPYLTAVLAETLRLYPPVSQLINRKTLEPVYLGNGITIPQGMWV
GWTAYGVHTDPNTWGPTAHEYQPERWGDDVHAIQRAISQQQVRGSYIPFNAWTRSCIGSEFALLQLRVTLYEIVRHFEIT
SAPDYRYSIKVIWSCAFLLRHRIYGRCSRVYGSSEGGC
>Aspor1|3944
MLLIIAVALLGWTLYSVFCLVGNIRRIQKIGIPYHVIPCSPVNPLWILLEPLIFFILGLLPFEFGRIKHYGRRTWQFTDK
AQSHMRMGDAWAIATPNEIFVYICDADAITDIIARRADFVRPIELFTLLNVFGPNVATTEGADWQRHRKIVAAPFNESLN
SFVWREALTQAQSMLTTRATAGPSGGLGTDTRTLALNVLAATGFKRSTRFQSAQEAQSEDPRSYAQSLKTVMLNTFLIML
IPPSVLKFPIFPSWCRRAGEAVEDFKQHMLNMFNTEKTLLDQGKPGTGTLMSSFVRESTVDPKSNKTVLTLDEILGNIYV
INFAGHDTTAGSLTYVLFLLAAYPNIQEWIAEEIRTVFPNPDRDTWDYKEAFPRLKRCLAVVLETVRLYPPILALPKSVA
PQSTSLRLPESNRTIVLPKGTVVLPSLLAAQTHPKYWPDEPTTWNPRRWIETSNPTDATTSTPEDHLAGEEIMEPRAGSY
FPWSAGVQNCAGRKFAQVEIVAAMAAWFREYRVRPVREDGEDFEKAQARILESTNDSYQLLVMQMRDPDSAKFVWEQVE
>Aspor1|4038
MSRILGQCLGLMAGPRWKLLKGTAAPPFMHPTAVRSIGRIQEHVRAHFHDLETNGNLREGRIHPVQDLKMLPFFIVAEAN
YGSLTPAMKSELDSLAPARENLMKFVLFGGLARFNISRFFPTEANRQLRRFRSQWRAFNRAAYERAREKHPSAMVVQMYD
AVHKGVLTEEQVAQTMDETLYANLDVTTGGLSWNLVFLAANPACQARLHEEISALTPAEEEGYISRNGTYLAACVLESSR
LRPALPFTIPQSAPTERVVDGYRIPAGTNYVVDTWGLNVRDEFWAPDNSTYRPERFLNSSNTDLRYHFWRFGFGPRQCIG
RYTADVVIRAILLHLVKHYELQMLEEGDFTQDPECWITHPDLQVKPN
>Aspor1|4274
MQALGRVALLTTLFNTSLNTSISIYRLFVHRLHPFPGPFACKLTRFYSAFLAAKNIQYNVELKRLHKQYGDFVRTALPLS
YGPQTGCRRSTWYGHVDVDDTKICMALSHDFNDHRRRRRAWDRAFSIISLSVYEPRVIAQAKKLMAQVEANQGKPLDATT
WSMLFTFDIMGDIGFGKNFGNLTTGKAHPAISAIRDNMRVIAVVSHLPWLLNMLGKIPGAAAGYQGFFKWCTDQVETKRK
VLSPRYAFGLAVDETSVYPDATQQSWDHDEYPQDIISWILKAFIDNDVSAPPSEPALHDDSRVVVIAGSDTTALALASII
YFLAKHPQILQKLQAELDNAMPNGPRSWTYDKAKTICYIDDIIHESLRLRPSVSGGGYRVTPAEGLQIDEVFIPGDVNVF
VPQQLIQTDERYYKFSKEFIPERWGEKKVEWGTDKAPYFLFSLGIYGCVGKNLAMLSLRVAVSTLAQRYDIRFRTGDILE
RCIGYIHHFSAAFASCVSPKEIVNTTPFLRLLQVFFILHISGVKVRT
>Aspor1|5676
MIYSIIICAGALLGLWILEKLLAPKDTRPPLPPGPWRKPIIGNLTDFPPKGTPEWLFWAKHQERYGPMSSLEVMGQTIIM
INDAQLGIEIMHKKSALSQMIPDAPFAHMAGWGMSLATERNRQAWKTIRANMKQEIGTRRAISTFHSKMEIGIRRFLLRT
LDNPDDLRFHIRKEANAFMMDVAYGYTIAPHGKDELYDLTQQSVRQFSHIFSPGEWSVNFFPILRYVPSWFPGASFQIKA
AEYKWTIERMTMVPYLWIKDQVARGCSRPSILLRLLQKGHYESGSHQEQVLVWTNAEFVMGGSDTTVSAVSSLFVAMALY
PEVQRKAREELDRVVGPTTLATFEHRSQLPFIDALVKEVFRWHPASPLGAPHITQEDQIWDGYLLPKGALLLPNIWTFTH
DPSVYHDPMVFKPERFLEGKDSPPETDPMKFVFGFGRRICPGRFVTDEKLFLIACHAVSCFFISPKDPGAPEPDWLPGVI
SQPGTFDLNVVPRSPAHEELIRSIETDHPWKNADATDISRFMARNQMI
>Aspor1|5754
MMLVVSLLLGLTGLYIIRWTLGERKTLKRLPPGPTSKPVIGNLLDLPSPGTPDWLHWLKHKELYGPISSVTIFGQTIVIL
NDRQTVIDLMEKRSGLHSSRPQLPIAEITDWDDTLGLIPYNSRFRAYRKALHQEMGTPASILKYHDIIDMETHRLLFRIL
ENPEDLVQHIRKEAGSIILRVGYGYVTEPHARDPLVDLVDKAMEDFSQLVLPGAWLVNFIPMLKYLPSWFPGNGWQETAK
AYKKRVTAMRDVPYTFVQRQIKKQNHVPSYVSSLLEQGNVEPGSEEEIVAKWSAQSLYGGGAETSVSSLACFFQAMVLNP
NVQKRAQEEIDRVVGTSRLPDMSDRENLPYINAVVKEVLRWHPVTPLGVTHAASEDDTYNGYFIPKGSILVSNIWAIAHD
PELYHDATEFKPERFLGVNGRTPEYDPHLLSFGFGRRICPGQHLAAANLYLAIARSLAVFDITHLVKNGKEVPVTPEFTT
GIISHPAPFELSIRVRSPEHEKLIRAVEKSYPWEKSHAEELQLKI
>Aspor1|5958
MIAELLTPTGAAYVLTAAVIVYYILPYLQLWRLRDIPSPGFAAFSNLWLMLQYRKGNRFVTVDNAHKKYGKLVRIAPRHV
SIADDEAIQAIYGHGNGFLKADFYDAFVSIRRGLFNTRDRAEHTRKRKTVSHTFSMKSIGQFEQYIHGNAELFVKQWNRI
ADTQSNPKTGYATIDALNWFNYLAFDIIGDLAFGAPFGMLEKGQDIAEMRKSPNDKPSYVQAVEVLNRRGEVSATLGACP
SLIPWAKYIPDRFFRDGLEAVENLAGIAVARVNERLRPEVMANNTRVDLLARLMEGKDSNGNKLGREELTAEALTQLIAG
SDTTSNTSCAILYWCLRTPGVIEKLHKVLDESIPKDVDVPVHAMVKDIPYLQWVIWETMRIHSTSAMGLPREIPAGNPPV
TISGHTFYPGDVVSVPTYTIHRSKEIWGPDAEQFVPERWDPKRLTARQKAAFIPFSTGPRACVGRNVAEMELLVIVGTVF
RLFDFEIQQDGPMETREGFLRKPLGLMVGMKRRSVAV
>Aspor1|7600
MGASIHAHISAAANESPITAAFVSIAACLGLIFLIIQEIFKPVGKRRSPQGKKWKLPPGPQGVPIFGSLLYLQKVREDEE
HRIHKDLAKYGEMTTLHLGSKTWILLNSKRVVSEIIAKRGSLTNGRSPMPIASGIVSRDGRSLLLPPAQWMEKRRVMHSL
LSGTAMKQYGSWQELESTQMLAEYLFQPERWYRHHYRYANSVVHRIALGERLVKSGKELAELQDVVTHFVGSIGTSLVDW
FPELDKLPRMLQPWRKHWEKLGDWNEEVYKSWWIPAREKVENGTAPPSWVRDVLLHPDTKFTGNDQEAMYVALQLLEAGS
DTTREALNIFAMAALCFPDKFQKAREEVDSQCSTTKNFRLPGIDDLGNMPYICAMIKELLRWRPIFSFTPDHVLTSDMEF
EGYNFPAGVGFVINEIPVCNECEDPEDFKPERWLDGHETDAAHGLWQFGGGRRICVGYRLAFQGLFINVARLVFCYNYEA
AGPYDSKRLNHHKTVEPFPVKVTPRSEQHTSLILEEGARLGVLEDAKRLI
>Aspor1|8031
MAAADSISITIDGKSVREISGPKGLPIVGNFFEIYPDHLGNHQRLFEQYGPIIKTTNMGRTVYQTNDPQLSSIIFSETDF
FTKKINEAHPLHAIKNQQAGVFLGDTDTPEWRAAHKFLPPALGPKAVRHYAPTMQQTVEDAFKVFDHFDENGEAWNVYQY
MLKLGSQAVGKLVLGIDFNHFSSPDAPPHELIQIIAESLSLNKKVTARGDWYAKLPFGDPQRLRNMRYRIFDIVDQSIQN
ASRNGVEDLPLQDAALKASNMIDYAVRATDNKGEKLPKTSLIQSLVVATGAGFTTTSSLLSWLIYSLVTYPGVQDRLLQE
LIDNDITEDTQITADLTDRLTFMDKLIKETQRRHNPSYQPARTAKVDMILPGGYKLPEESVVVGALHHLHNNPEVWSNPT
RFDPDRWDTEEVKNRHKAAYIPFATGPRMCIGFNFALQEVKVFLPKLVYRYKFTKENDGPIEYDPMFQLIRPNNLYVRAE
RRVKWPPKSESATTRASL
>Aspor1|8174
MLVQEVWKTLSIEGVVVGVSALLGLLSFAYVIYNRFLHPLRKFNGPFLASITPWVQLYHGLKGDRHLWLHNLHQQYGSHV
RVAPNFVSINSAQGLHDIYGHGKKLKKANFYNGFTAIKGVYNTHNVIDKTVHGRKRRVLSQAFSDQALKSMEDVMLLHVR
QLCTALAEQQTEGNKAEAQKTTVQNMGDWFSYLTYDVMGELCFGKSFDMLVSSGRRKMIQLVDRAANRHYVCGLWMPLDT
WHLDQIVIHRLTNDRWNFIMNSRVEANKRAQERTQAGHDSKKDFFYYLLNAKDPETGKGLTTPELWGEANVLMIAGSDTT
STTLAATIFYLVRNPRAMKLLKKEVREAFTSVEEIVTGGKLNELVYLKACIDEALRLAPAVPGAIPREVMEGGAVVDGAF
LPAGTDCGTPTYSIHRQPQYYREPEAYLPERWIEGATCVTADDKWESTKDAVETARRAFCPFSIGPRGCIGKGMAFMEMR
LTIARLMFLFDMELADRQGEDEKGHLALVDHFTSAKQGPNVIVRRRDITV
>Aspor1|8660
MSDILSIIGLTLLVAFLTSVVFFVQRRKLDPREPPLASSAIPLVGHLASFLYYGLEYFAIARCVTRTIPSLDGVEMLTAK
LVSAVRRSRNAMSFGPLFANVAENGGGINGRGMQLLRDKEYGGQGVGQQTADSMHPALLGSGLDQMNGKMIAVLKTIIDE
LASQPDNVVDLYEWCSHAVTVASTDAVYGPLNPYRSESNRRAFWAIESNLSLLMMNVVPWITARKPWKGREQLTQAFIQY
YQADGHLDSSQLAYTRWKVQHEAGAAIEDIARLEALTALGILSNTVPTCFYFLFDIFSRPDLLGKIRDEILDGAFSVDSA
GVHTLDLADIRERCPIFVSTFQETLRTRSNSGQLRVVQKDTLLDDHLLVKAGSIILMPAAVINKHPSVWGADAGTYDPER
FSKIDPAQKRSKASGFMSFGSSPHICPGRHFASGEILALVAMILVRFDVRPVRGTWVEPKGNTKAVAASLPPAVEKVEVK
FSETSKFAGVKWEFRLTPGKGTFGLITG
>Aspor1|8677
MDYIHSLPSNPALGLSCCIIFILLAIVLHDVYMWKCLPPGPPPIPLIGNKFQIPSKHPWIKFEEWSNVYGPIYTIWLGRR
PTVVISDPSIASELLEKRSTKYSTRPRFVTMGEIYWDMASILVQPYGKEWLIRRRLLHSALTPRALDNYTPLQEAESSRL
CYQLLESAHEWEPLFDRLASSIVFAVSYGHRVDSAQSPVIKQRLDFMQYASSLNVPGAHLVESFPVLKHLPDWIAPWKAE
IKRRGRLEAEANMTLVRVVQQDVESAKESPGAEPLFNSLTKQLLETRDSDPTAFPLSERDFSYIPASLFGAGSDTTSSTL
CSAMLAIVTNPRTMEVAQLELDSVVGRDRLPTFEDIPNLPYLRAFSKEVLRWRPVAVLGGTPHACSEDDYYRGYYIPQGT
VMLGNSWAINMNPKYYPNPDQFNPLRFLDMDPHLLPYLPKEYTASAEQEKGSGHPSKLGHSSFGWGRRICPGADLATNTL
LITLSRLLWCFDIRPIPGQTYDTLDYTNGFNIRPRSLHLSLQVRSDQHRQVIERGYEVATKFLERLSPFDERMQGNS
>Aspor1|9076
MELPIRYCLGISLAVAGVAFCLYQMFFHPLAKYPGPTLAKFTAARAAYCAWKDDVHLDIWLCRKKYGPIIRYVPNHLCFD
TVTGLKDIYLSGKDLRKDKIMGKASFVPNLLTIMDRKEHARHRRLIGIGFSQSAMKSVNERLLHHVKSFYHVAYNAGLPD
EANGWSHPLTMSDLCSYLTFNVMADFIYGKSYDLIHCPDYRHLLEHIEESNLRTGVLLYCPQLYIGRLDRKLFPRASTGN
KTIHSFINQIIQERKSENGVGQSIYEQLGTQRKSTDHPLTPEEIRSEAMLLTIAGNDTTSTALCAALFYLGKNLHAYEKL
AAEIRTKFSVVDGIGQDETLRNCHYLHACTYESLRMSPPVGSSMWREVGPGGTSIDGEFIPCGYGVGTGIYSIHHNPKYF
PRPHDFIPERWLSEKDGFICKEQADIPFAAYILFSAGTRACLGRHLAITELLTTIAALVLLYDFRISHTENGELGCGHAL
GRHGRTNPGEFQLYHRVTSGKEGPILQLRPRKGN
>Aspor1|9096
MIGEQYTSIITGFKSALAVSCIAVSLFLLSPWIAYARLPSSIKSPIKAKGPLSALRACLNEISAGAKTSTRGYELYSKKG
QSFAMLNINFRPQVILPPEHVRWLVTQPEDILSHAKASDDADALGYIWPLFDASALHSFSKVLQIDLTRNVTQTEKDVLE
EVQHIMDELVGQTESWKEVNMVQAFERIMYQATQRVYVGLPLCRDSTYMGYVKGYARSLGTAMVFAAQLTPWPLRQVTAL
LAGLPVYYYVLRVRSYLSPLFKERMERLKEKGGTQDDNLEGEPRNLITWMSNGVLSGVGPKSISPSEMVTWLGILALLPT
DNLWTTCTNVLLDLLSSESEHAYLHTIREEARTVFASSKESGKPVSHGLHHIDSAIRESLRMNSLSPRSLHRQVVRRGGV
VLPDGQKVPTGTWLCVLSGNIQRDEDYYEDAQTYKPFRFVPKLTEAGGDKAPLLPLTNEKYLTFGYGRHACPGRWFSFQV
MKIVIAYILANYDIQPLEKRPDNIVFADLNIPHLSHIIRIKRMT
>Aspor1|10041
MQAVALLRHVPLFAYVTAVPVALLAYVLAICIYRIWFHPLAKYPGPLLAKVTNLYGGYYAWKGDLHIDMMRCHEKYGNYV
RYAPNRVLFNTNTGLKEIYAYSKSFQKSAAYGAMVHRAPNTLTLIDKKQHGRKRRIIGQGFGDAALRGFEGTIMSLVRKF
CDELAKDISGRKAGEWSTPQNMGKWSNYLTFDIMSGIIFGESFDLIGSPKNREIVKCIEDSNVRTGVLSQAGELSTRRLD
RWLFPQAIQGRNAFIRFVNILLKKRMSAKPLKRHDAFSFLLDAVDPETQQGFTPAEIGAESTTMIVAGSDTSSTAIASTF
FYLCRNREWYEKAKEEVRAAFPGPDDVALGPALNNCVILRACIDESLRMSPPASSSLWREVLDDGVIIDGQVVPRGYDVG
TCIYAIQHNPDYYPEPFEYRPDRWLDPVPEKVQLARSAFSPFSIGPRSCLGKGLAWTELMLTMAYMLSKYEFRSAPGEDE
KVGGGHVDMGAGRQREGEYQLRDHVTAAKDGPIVQVSFR
>Aspor1|10619
MSRLLERTLDRFTGLLEYQPTYPFAAPTWVYLVGAILIQQLATRWYRYYKSWVNVPVVGGHGIIGSWIAAFWWTARARSL
VNEGYQKHGDFAFQVSTPTRWEVFICNDEMVREYRNFTDERFSANALFEAKYTVPGAAEGVHKVPVPIVAKALTWQRTRA
ATKTDPYFEEFVKELQHAFDAETKFENEDWNDLCCFATGTRIVAHLTAKSLVGYPLSRDTELINLFAEYGNAVPTSGFFI
AMFPQILKPFAAKFCSAPKISARLDRIVMDELRKREANPRSEPQVQDITDWIMFWSRTYPGTYTDQDIARSVVSAVFGAI
HTTTQVRPTQETKMILVDQLTLKLRSCFVKECQRFNPLDAVRSDQALSFLLGSLARRATKDFTFSKGLHIPEGTFVFTPN
SPVLFDEKHYPDAQQFDGYRFYRLGRVTGRPLEYKFIAANLKYLQFGDGRHICPGRFMAADEIRLLLAHILVNYDIRPKD
DGERPPNWTFKKILFPDMKGMVQLKRRSINISQPN
>Aspor1|10871
MRRALHVAQVRGLATGQCRPRVQASRSIIRPREEPFRSSVMLILLGLLCLYTGLYVARTYWRLRHFPGPLVARFTDLGRL
WWVKTSRSHHHHMGLHSRYGQYVRLGPNMISISDPDAIPLVYPIRPGVPKSDFYRSMMPYTRKGRSLPLVFNTRDEDLHK
RLKTPIAHLYSLSNILTFEAFVDQVLEILFRQFEERFVPDQAPFNLGNWLQYFAFDVMGTMSFSRRYGFLEKGRDDTGLL
SAIWAFMKAAAPVTQMPWVDLVWNKNPFIALFRATPAQPILNVVLSRINDRRNELYSTTSTPEKVNERDFLSRFMHIQSN
SDTIPPWAVTAWSFSNVIAGSDTTAVAMKTLWYNLLLHPATMHRLRKELVQAQQQSKLSHPFPAWNEISGLPYLNACVNE
ALRIHPPFCLPFERIVPAEGMTIGDHFFPGGTVIGMNPWVINRHRPTFGEDADAWRPERWLEDPARTRQMENTLLSFGAG
RRVCLGKNIALLELKKLTSALVLHYELEIVNPEKFQSQNFFFFKQEGLYAAVKRRSAGSPELYPDDAVPH
>Aspor1|11520
MLGDLFESVLTNNSVTLLITVAVAAIALHLSSPKSNLPLVNDKKPWEFRFTKARKRFLANAHNLIKAGLAKAPAFRIVTG
NGKRVVLDAKYANELRSHDDLSFGLHIADNFHAHIRGFQPFKQGSNDDEIYQNAVRMKLTQSLGNLTQPLVDETLVALQT
YWTNDTNWHAIPLKSNIQKVVAQLSSRIFLGDQICRNPNWLRIAVDYTVDAFKAAEELRLWPKAFRAIVALFLPSCRKIR
AELQEAQDIIRPVLDARRKDKQAALSAGKEPERYNDAMQWLEECAKGRSYEPAFGQLTFSVAAIHTTSDMLTQVLYDLCG
RDALIQALREEVITVVQEEGWTKPTLYKLKLMDSVLKESQRLKPISVVSMQRVATADLRLSDGTFIPKGTSLAVSSDRMW
DSEIYPNPLEFDGYRFLKLRELPGHETSAQVVSPSPEHMGFGFGRHACSGRFFAINEVKIALCHILLKYEFKLADGSVPR
ATKFGFSFTSDPTTKLMIRRRQEETVL
>Aspor1|10924
MPAISLSLIGIGVVAVGTVWALWALTRKLQVPNNYPNAPRSLPYSIPFLKSTIPFVLDGLNLFRQASLYCQDRWPLRVDL
LNGEVYIVQGAKNIASIFSTPGLTVTQAYGIALKHCFGMEQKAVDAYLADTSGSWHRPIPGSQTPWHGRVSYHTHENLVR
GLLGAGLDPTTERIERLLLASLEGAVSRTSEWTYGMDLTEFFETHLGSAILQALYGPLLVTKNSDFNRNLWRYDKQIMRL
AKRLSSWLIPEAYRLRDELLGAIMRWHQQATLLSETIPSCERTSGGEADPYWGSAMMRERNKMLLSIEGQDAKSVASTDL
GFIWASVTNVVPSTMTLCTHMYRDHSLVENIRLAALNCIRPGATLRFDLNKLGKQPLLLSMYAETLRFGVQIHIPRCSPH
QPLSVAGVTIPPDKMIFINTSLAHTDESVWNTRNGEHPLDTFWAQRFLIDPKDEGSGPTRKECSQPLESTPRGEYKRMDG
QGSSSGQFTLEGLDGSWIPYGGGQHACPGRILAKRIILLASSMMATMFDIELLAPNSLQFGSPRFGFGVRKPSAQVPFRI
RRRKSAEIFTPAVRQESDLDRKSNVTGGFLHGAVLISLLQYLPLLYQAVQLETAILSAISLLPIVIIGVVIAAASMLMVPLFGGYVWVLRVGLDHTHPGNRLAGPV
> Aspte1|1734
MNNFRWRIKNRQVKRYGGVYLVVTSKTVTCCVADAAVVSQIVNARNEFPKPIWQYSPFPCLPCEDKEWAHHRRHTATTFNERNNELVWKESIRQATEMLHYWRQTASPRPDTLALNDISEDIVQFSLNVISGAGFGVQIPFKPSLSRANSPNDADIFQDTACPPPGFDFTFRSVVAYTDVKIRTVVFANLMLPRWLRRPLAPFLRRAFAAHRDLENYMKRLIETGSASFAGAHGTKETASNLIHGMLASRADAADKAKGLSDREIISNMHIFTLAGHGTTETSLKYAFVLLALSPRVQEWLRQGILDAVGNEPADPAQWDYAAVFPKLVTPLCVMVCSPQASRALSRS
>Aspte1|2637
MAIAAALASLQRSAVDHPLQSLAVAALLVPIIYVIINEFIRASARVPGFKGPRGLPLIGNLAQIRTNAAEQYRLWSKTYG
PVYQIQLGNIPVIVVNSAAAAKVLFGQNAQALSSRPEFYTFHKIVSNTAGTTIGTSPYSDSLKRRRKGAASALNRPSVES
YVSHLDVESKAFVAELLKYGDAGKTPVDPMAMIQRLSLSLALTLNWGVRVASQEEELFDEITHVEEEISKFRSTTGNLQD
YVPLLRLNPFSSNSQKAKEMRNRRDRYLNGLNRDLDDRMEKGIHKPCIQANVILDKEAKLNAEELTSISLTMLSGGLDTV
TTLVAWSIGMLAKRPDIQEKAFKAIGEFYGEDEPMCDAHDDQKCAYVAALVRECLRFFTVLRLALPRTSIRDITYNGAVI
PKGTVFFLNAWACNMDPEVWHDPEEFRPERWLEQPDAPMFTYGMGYRMCAGSLLANRELYLVFMRTLNSFRIESDEDINW
HPVKGNSDPTSLVAIPQKYKVRFVPRSEKVLAQVVA
>Aspte1|6245
MASKIGNIGCGIRIYTGGIWSFIANADRSAEDARIQKSYASCHREHQVYGGLPSLVRKGGPAVSAADIANSEGVNSTPKD
IGYGYTVEPHGPDPFVDLANKVMAEFSVATQPGTWAPDIIPALKYIPSWFPGAEFQRMAKTFNSRVNDFSGKPYAFVQKK
MARGSYKPSYLSRLLEKDNPQPGSEEELVARWSAASLYGGGSDTTLSSLGSFFLAMAMYPDIQRKAQAEIDRVAGNRLPT
FNDRAELPYTEAVVKELLRWLPVAPMALPHRATDDRSCGGYLVPRDALILPNVWGFLHDPEVYHDPMTFNPERFLGSTPE
PDPRKFAFGFGRRVCPGKALAEANAFLAVAMSLAVFRIRDAKQNGRKIDGYPDVTAGVISHPVDFEVEISARSAAHEALI
ESVEKDCPWQEGDGKECDF
>Aspte1|9703
MTTTRAVSRPSLWAKYRPVPRPRFSYVSFNSLAGFTSRSGPLREAAAGTQTDAPEFPFARPRAAEPPAEFAKLRSSCPVS
RVKLWDGSLPWLVVKHEDVCNVLTDTRLSKERSRAGFPEMNPGGKAAAKNRPTFVDMDPPNHMRQRYWQCQAIFKQILIS
FEQEYGVGFLYSRIIYHIIGVPTEDMDYLTQKNAVRSSGSSTAAAAQNANEELLAYLGSLVDKRIADPKKDLISTLITEQ
LNPGHLDRLDVVQLAFLLLVAGNATMVNMINLGVVTLLEHPSQLEELRRDPLLARKFVEELCRFHVASSFATRRVAKVDI
TLRDKHIKAGEGIIASNQSANRDEDVFPDPDTFNMHRETDSEQNLAYGYGDHRCIAEGLARAELEAVFCEHQVP
>Aspte1|955
MGRLVEQGIVHPYYSFILLIIFLLCVSYIIGVVKAIVSPLSRIPGPWYAPLTTLHLNYAFATGKIWKIVEKGHQEYGSIM
RLGPRQVWVSDMEAMRTILITADLPKVTIDAFSSRRFETFTQPATMDLMDDLHSLALDIMGECSFGRGFGYTNPQKETTF
GIDEKIWSGIPSAIFKGMAQRYQMVYFKRLLRKIGVDIKFDWPDSMIAKNLGPDLLQHLIDEGEKPDSGMKMVPRDVIDQ
MSEVLLAGSETTSGTIGCFFLEVLRNPQVKARLLEALPVLLPNDSIITSKAVRTDSQYEYLEACIKETLRLHPIASEMGR
RTLNQSIELIGFSIPPHTFVCASYRDLHRNPAYWPDPLRFWPERWLQNRPPDVPPPKYVPAVRDSLTAYYPFSAGKHSCI
GKNFAWAEIRMVTANLLSRFEFIEVPAQDIDYRQYITMQFANGSWKAFLKPRYESRAEFFTI
>Aspte1|2028
MAFPSLFTGAALTLLALLYKYVVYPYFVSPLAKIPNAHWTSPISARWIERRRAAGTEVLTIYNLHQQHGPVVRLGPNELA
VNSIQGLKTIYTGAFEKHPWYGDFFINFHTDNLVGMTHNQPHARQKRMLSKIYSKSFLQESTDFNAISRLILVERLLPIL
HRTARSGTAINVLPLFQAVGMDFTSAYLFGTKHGTTYVLQPEEWAHWLEEYEKFKYLSRQDRYGGFIETWCLHLCDKTER
NDTPNCVSAETTAVVYNQLYSSLVKSPDERPLRMAVASELLDHLVAGHETTGITVTYIMWELSQRPDLQKQLYQELSGLG
RCLEYSEDGEEIFRLPSATSIDPLPILDAIVRETLRLHAPAPAPLPRVTPMSATGTTIERYKSIPGGVRISSSAYSLHRI
PEVYPHPFEWLPERWLKPGPGKIHDMRRLFWPFGSGGRMCLGSNFALQEIKLVIAVVYTNYTTSILDDEGIEQDHAFISL
PKGRKLMLKLSPVKAE
>Aspte1|2036
MLSLWCLGIVGLGVFLFRSLSSPVAKVPGPWYTLFTGLVIKYYEFTATRRVFIHDLHKRYGPVVRIAPNEVSFASLEAIR
EIYASGGSGYDKTEYYDLFRQFNINRRKRELADRYAMTNILREIHVSAIRERAEAFVAKCAAIAKSIDVYVYLHCYALDG
VTNFMFSPGGLRSLDRAEDFAIMEELTYHQSLQKNLVHYYLPSIVPYLPSFLIPRRSPLTNDYVMTMTNQAQPEPHSLIS
RLARPDSPLSSLEAAAECKDHMAAGIDTTGDGLCFLIWELSQPQNMRIQDRLYEELQSVPSDTPLDKLPYLDAVIKEGLR
CFPPIPMSFPRYVPAGGRTIDGYFLPQDTIVSCQPYTVHRLHEDIFPDPDRFYPERWLEEKGAAERNRLFFAFGTGGRGC
TGRNLAMVEMRVLLQAVYSRFRTTVASDMTGCMDIDDQIISSRPKDQTCRLDFARRE
>Aspte1|3057
MKEILLLYAQAAGLVGAAYFLVLAIYRLWLSPIAHFPGPKLAALTLWYEFYYDTILHGQFTFEIARMHRRYGLIPASGPI
VRISPYELHIDDPEYYEVLYSRDSPRNKYEYYVRQFGQPKAAFSAVEHSRHRLLRASMNPFFSLTRIRRHESRIKALADK
LTQRLNEFQNTGRPMVIQHAYTCFTTDIVSEYVAGQDFHYLDSPDFMPQWCETLSGIAKAGVFFKPFPWLHSVMKCLPQS
WVSRVDAGMGLFFSFQQRCASLIQSITDSENNQPGKSANNTRAHTAFFHEVLKSDLPPSEKSAERLAQEMLIVVAAGAET
TAKALTWITFHLLNKPELLQRLLDELQRLDPNQTASLLQLEQMPYLNGVILEGLRMDHSTGNSHRFMPERWLDLQTRKHL
EKYMVAFSKGSRQCIGMNLAKSEMLLAVSKVFREVKFELFETTVEDVTMAHELFLPFPKVGSKESFNIESLILVLKSFKL
T
>Aspte1|6015
MLVELLSNGFTWSLIAGVAGLLLLFTKQRPVFPVVNDYPGDFLRRKAYREYNKNARKLIADGLAKHHGPITLLVPGGMKI
VLPSALSDWVKTNRNLDHQELVREEYFARFPGFEAQYAAHSPDRMLIDMIRTKLSTNETILPTVNQHLATALQEHWGSSG
VWHVINWDKDTTGIISRAAASVFVGPEKAADPEWQTLVQTYVREFFTAVGELHAWPAVLRPVVHWFLPRMSTCRALVRQA
RATMRDVVYKREQEAKAGRERGLEAPQYNDVVAWTQNVPSNNLPAGDIQLALAMAALFTTTEALKQVLIDIAQHPELVDP
LRQEIKQSLSDQGLGLAALGKMELLDSVMKESQRQIPVSVGLERKVIRDTFLPDGTRIPQGSHIMVDSGDMWSAEVHDNP
ESYDGYRFLKRRQAGNKKSQFVQSSREHNTFGGGRHICPGRFFASNELKLCLAHILLKYDVRLKHGYCSRPVQFGVYASV
DPVAELEVRRREVPDDNVL
>Aspte1|6383
MGATWHHGHHRFRRSLIKNHFSRQSIEKITTTIRKKAEILCGRLEEASAIARPLNVSDAFAALTSDIIAGYAFDIDLGFL
EDPLFRNDVYRSALELDMLCHVLKFFPFLLKPVRWLPSSVTEVLGLQNKSLGSLQEVIDQRIISSLRTTGQSGHAQEKER
DSIFTSLCHQEVPPEERTLERLRDESLVLLIAGAEATARALAVFVYYMATGSINVQKLRQELRQVMPTCTSQASWAELEH
LPYLVGLFPLPFPRYGNLIGLKSQSGVVNESLRLSFGAIGRLSRIAPTEDLRYKAHPIPRMTPMSSSAYLIHRNADVFPE
PDCFRPERWIGAAASGVNLHRYLVAFSRGTRQCIGINLAQCQLYFTIAAVARRFDFELFETTEEDIRVARDYITAFPKDG
LFDVKVTVRSRLGD
>Aspte1|7194
MALLEDIINFATLNPMVVVAIPVFLFVISLLRSYLRLAHIPGPFAAGWTNLPRFSWVLSFKAHDIHTALHRKYGPLVRFG
PNMVSVGDPKEVGHIYGFTDPWMKSDFYHALLMKPRGKPIPGIFAAQDENIHRALKKPISSAYSMSTLLSFEPYVDSTMR
VFCEQLESRFIENKKPLDFGKWLQMFAFDVIGELTFSRRLGFLESGEDINHVMANIWETFKKTSLVTQMPWLDKLWTNNP
IQRWRRGGGASPGAAFAMARVEERRELQRTTNKNDWHFNTRDFLSRFMEAEAKDPSIPPYALAAWASSNITAGSDTTGIF
LRTIFYQLLTHPETLRKLREELDQAAAAGNLDDLASWKQTRELPYLDAVIKEGGRIHPPFGLPYERVVPAQGATICGKFL
PGGTLVGMSAWVVHRNKELYGEDCDEWNPDRWLKCDTEKRRKMENALLTVRYPAALEPMCPDDV
>Aspte1|7338
MAVSAFTVVALVSLGLFVLYRVIIHPAFISPLSKIPNAHWTAPVSPVWILWKRYTSQNNRTIQAAHEKHGPIVRLSPNEI
SINCVENGIKSVYTGGFEKHDWYPLGFGSLGTVSMFTMTGSKPHSTRKRMMSNIYSKSFLQSSPHMRLISENIVFSRLLP
IFQDAASSGKHLEMHDINQGVTMDFVSAYLFGLANGTRFLQDEAYRKKMLHLYHSRKPFEFFNQEVPNLLSWTKALGIRL
IPRWCDDANDILDRWNLELCDKAEASVGSTELDAEPVVYKQLKQAMLKHTSKEDNQNSVPDTPEKQRIEIACELYDQLTA
GFETSAVALTYLFWELSQHPELQTKLREELLTLDPSIRYPATSKILPSAKSVDSLPLLDAIVTETLRLHAPIPGIQPRVT
PYPSCNLAGYTGIPANTRVNAQAYSLHRNPEVFPEPETWQPERWLKDGNSSAELEERKRWFWAFGSGGRMCVGSNLALQE
IKLVIASVFTNYRTSIVDDDGIEAIDAYTVKPRSEKLVLKIEVA
>Aspte1|7631
MASLILWGLASIIVWFALRSIYRLYFHPLSKFPGPKLAAITSGYEFYYNVVRRGMFIWEIERMHQQYGPIIRVSPREIHI
KDPDYYDEIYASSARKREKDPVVVAQFGLDGSAFSSVSPEDHRQRRAPLDKFFSKQAVTNMEHIIHECLDKLSRHLQDAC
ESHRAVSLDAGFAGLASDVIHQYAWGFNSGNLDAEDFNEHVRDGISGLFRMAHVMFFFPILQTITNAMPLWLLEKVNPFA
FAMASQKHDLYQRAVAALHNSGTKSGRGSIIDAIAGPSMPANMRTPERLMNEGFSLIIGGTETTARSLSLCFYNLITNEP
VRTKLREELRQVMPAPDSQPTWNQLEKLPYLSGVVLETLRLSTGIASRSPRIAPTEALEYKGYVIPPGTLVSETNYFILM
DPNIFPEPHVFDPERWMRAAAKGERLDRYLVNFSKGSRICLGMNLAYAELFLVIATMIRRFDFELYQTSKKDIDFVRDFG
TPYPDEGNFGIKAIVTRVLND
>Aspte1|7980
MLFQDLSFPAAIGAVFGAVAISVAARCIYDLFFHPLRNFPGPKRAAIWSFYEFYYDVIRDGTYLWEIEKMHQKYGPIVRI
NSRSLHIHDPEYFNTIYAGSGRKVNKELSAVSGYTFPHSTISTLDHDLHRKRRAIVSPYFSKRAIAEIEPVIHERLNVLI
SRLAEAKGSIVDLTSAFSAYTADVVTYHFYGTHANYIGSKDFKYGLKDALTVLLNLYNLTRFLPVPANTLKNLPLPILGL
INPNFPLVVSAREANKKMVLGYLNKPDEDKKAMKDARSKSVIVSALTDPNVPDAEKTLDRLLDEGETIIFAGIDTTARTL
GVALFHLLNNKDVLMKLRKELQAVAKPDGQQWTTTELEAVPYMRGVVQEAIRLAYGLVVRIPRISPHEALRYNGFVIPPG
TPVSQSTYLVNNDPSVFPNPQVFDPERWVKAAQDGVSLDKYMVSFSKGSRGCLGINLAYAKLYLGIARVATSLDMELFET
TAKAISVYHTRGFAFPKEGDGAVKARVMGLCK
>Aspte1|8238
MIPILCLGALLFGLVLFHVHKNLISSPLRHLPGPKSFAFTKWRLGYEEYRGMRTQCVNNLHKKYGEVVRVSPYEVSFSSL
SALRKIYGSGSRFERDDFYQMFDAYDRKVLFSYSSGIDHRERKKILNSAYTKTAIMSPSNVDMIEEKVKDFLALVQRDSS
ATGAVEIFSALHYFAMDSVSHFVYGATSPGRTTAMKGTRQHRGIIDDMLDPARRKLFWYAVFWPRLTEMLYAQGAIVQKS
LASFGLLPMKTPTYTGLRKHNFPVIQHLETQQLLGSDDSLASRLLAGTIPSAKASAPMDTLDVAAECSDHFLAGIDTTSN
TLMWVIYQLSRPENEGFQSKLRAEIQALDGPAGSGTFIYPEKAGTLPYLDAVIRETLRLHAPSPGSEPRWSTNDEVIDGY
TIPRGTVVSISPYTLHRQPQVFANPLRFDPERWLGPEDQVAERKRWFWAFSSGARMCIGVHLAMAEMTTLLANIYQNYWT
HIPSEYLQVSPGMSARGDLFYDEHLSQVEEHKCWIQFVPIRALSTCLQGCV
>Aspte1|9840
MSKWAKQYGGIFSLKRFRNTTIVLTDWKIMKELVDKKSTNFSHRPPSKVADLITRGNHILMMQYGETWRTMRKLIHQYLM
ESQCEKEHWKVQEAEAAQMLHDFLVDPENHMKHPKRYSNSITMSLVFGIRAKSVNDEYMTRLYSLMEKWSLVLETGATPP
VDSWPLLQWIPERFMGYWRRRATEVGDLMTGLYTEVLHVIENRRKAGIYKDSLMDRVLDKKDKYRFDEHQLAFLGGTLME
GGSDTSSSLILAIVQAMTQYPEVQKKAHAEIDSVIGTDRSPAWSDFRKLPYINMMIKEAHRWRPVLPLGVVHGLATDDSY
NGMHLPKHSTVILNVWGMHMDPDRFENPDAFIPERYANFPELAPHYAALADGAARDHFGYGAGRRICPGIHLAERNLFIA
VAKLLWAFEFKNNPAGKNDASAETGSSQGFMHCVKDYDAIVTVRGEERRQTILRELEQAQTVFAKYD
>Aspte1|9844
MGRARYETIKLLDTRDHRELAITVYLGSVVYALYLHPLNKVPGPKLYAIFRIPWIRDWLSRRLHVSVQRLHEKYGPIVRV
APDEVSFITAAAWNDVYGQKVAKSLIRDGKWYANLTEGQEVIIVASEADHMRFRKIFGPAFGEKVLHESRSVIMSNIDLL
IAQLKHELKKTEGVADMVKWYNWTTFDIIGSLVVLQNIRLSSYGALMERYSIFKRLVMGLLPRHLLEMRNFHLTVIRDKI
AWRSEKPRLIPDESDLPLRATSPYRRGSWRPTSTSATALSAASYYLCRNQAAAQKLREEITTAFQSESDMCHDTAVIREA
LRLYPPTPVGLPRRVTVVYITQYSAYHSALNLRERNEFRPELWLGDPSYASDNLSVVQTFITGPYSCIGKSLAYMEIGVV
LAKMVWHFEWELSSSCCFEKEKVYALWQKSPMELRLRDLVSQ
>Aspte1|1231
MSPVLVYLLASVGYDILFHPLANYPGPKLRAASLTPYLWALISGRHHTSVSDLHRQYGPVVRIAPNKLSYITPQAWKDIY
GHKKANEPEMAKDAKWQVADPNSPSTREQHGHYRRLFSNGFSNRSLREQEPLLQGYIDMLMDGLERAARDKHPVDIVQWF
NWTIFDIIGDLTFGESFECLEKATLHPWVGNMFQAIKGNMLIRVMQETPGLGPYTAGILRYVLPGKALKKREAHFQYTRE
KVNRRLGNLSPRSDFMDHVLHQPEGRGLTSPELLSNSSLLIMAGSETTATLLSGAVYLLLTNPGKMQKLVDELSTVFPGG
SMVNIKSTSRLTYLPAVIEETPALPAACCWDSSRCTGWRLGYRWTTSVAVHHLAAYHSPLNFEQPEDFIPERFIDTSAFQ
DQRDVLQPFSVGPRNCIGKNLAYAETRLILARLFSQFELELMSESDGWIDQRTYVIWEKPPMVIRRYDLYELFILCKAQP
RQLLLKRAQNLDVQSMASIQVWQWVLNNLHEPPNKHRLHCVGGAGFHVHLYGVQELSAQQREDTTVLFHIHGRTRTYKDA
EPIAHQLLFGIRERGDSNKGLVVATLDNRNHGSRATRHAVHNWYVSQKSKPTLSYICTTDGTVVDIKLVMKYLASYVDGI
FHPTQFIVTGISLGGHITWNMLAEEPSIAGAIIIVGSPNLTDMLVERLGYASLSDIPENTKEWPRSIERLYRERDQALEI
IVGKKILILNGALDTLVPSKFTDPWVAKYAHQNDVKFIVQEDCGHSSLTFSTLNSVHPGSYCTGFPFPLRRFVDIHSVWA
RRLVPDACGTPIRYTIQSLLPQSMPVRFGLCVISLHYRIGCHLLKPLISSKSTIHGLDPSCGAPHSASTLPPPATLRIAS
LPQLRNPMQRIMSKNYAKVLDFWFGPKGSPGYLQPKSFWYGSPSDDAHVRKHLSRDYEAAKSGSLDLWREEGQGEGALAL
IILLDQVPRNIFRDTPQAYATDSQALTVARYAVDRGWDKGLPTVQRRYMYSPFNHSEDLKDQEMSTKKRGSKIAPLHHLS
TSPRDQPARLLEVPCHLQRSSVSLAQQGIKAAQSPVVSSKTQAIMSAASLATPRPPQRSSCPPQESNLVAAFHGANVIFS
VTNYWEPFFRPDCRAKAAELGISCRRYAYDVELQQGKNIADAAAQTVNSLDENGFIVSTLSHAKECSGGRFSELYHFDAK
AEVFPGYVNAQYPELARKMSCVQTGYFMSSYKLFPEGYLRKTTKDGKVSFEMTFTTSPDAPVPHLDVNGDTGNFVYAVSK
MPPGKSYMACGTTCSWTEYMRIWGEVNSIPACYRQITLEELIAQAPDPEFGREVGDMFSYSTEPGYDGNDKSLLTALDIR
NAGIDCPMTSLKEWMEKEDWSQVL
>Aspte1|6456
MQTDQGHFSVAALGVAVVVVFYVLNVLQRKWKQARFIKENRCESVALSTESRLFGINQLRENVDAAKSHRFLTLTEQRFQ
RYGYTFRAKRFATSFVNTCEPLNIKTVLSLKFKDYSLGGRIDTFGPLLGHGIFTADGEHWAQSRAMVRPNFVKEQVADLE
KFEELMQGLLELIPTDGSTVDLQDLFFCYTIDSATEFLFGHSVQSLQKRLSGVSLDENDFASAFNYAQDAIAHKARLGFL
RRFVRDPKADHANRVCHELVEQFVDKALKYREHYDEEKAEGDEAKRARYLFLQGLAKQTGDRDRIRDELMNILLAGRDTT
ASLLSNMFFMLARNPEIWNKLREEVATLEGRAPTYEQLRNLTYLKYCLNESLRLHPVVPINSRRAIRDTVLPLGGGPDGK
SPVFVPQGTIVTYSVWAMHRREDLYGPDASEFRPERWADLRPGWEYLPFNGGPRICVGQQYALTEAGYVTVRLAQQFTTL
ESRDPGPWEEGLTLTLCSRNGTKVSLRR
>Aspte1|7466
MNHPTVLAAILALIYVVYKCVDSISDRRKAKALGCQPVPVLKNRLPLGLDHAYRAFQAIKAGQMPDHQVQVYKEVGRRTF
AGSSLGASYIHTVEPKNIQAILATQFHDFELGDLRRKVFFPLLGNGIFTSDGKAWEHSRAMLRPQFTRGQVADLELEERH
VQELFRLMPTDQSGWTQQINLTPMFFRLTIDSATEFLFGVTVHSQRHTSSQQPATDTDAFPWKDLARHFDESTKHLGVRS
LFQELYFLYNPSSFRNNIKEIHRFADFCIQQGLQRLDQQKSSAAQRYIFLDELLKVTRDPVEVKSQLLNILIAGRDTTAG
LLSWTFWLLAQHPAVYSKLRARVLEDFGPDAGRPDRITFAALKACTYLQHVMSEVLRLFPAVPLNARRAARDTTLPLGGG
PDGKAPVFVKKGHEVGYSVYVTHRLEEYWGPDAARFNPDRWVDRKHGWDYLPFNGGPRICLGQQFALTEAGYVIVRLLQR
FDQVELAEPATAPSHNYGITDAPHDYMIYLHEAGSKGG
>Aspte1|9370
MIEEFITQMSPGRAALCFLGALVVLFTLRKMQVSMKIARLGGRAPQVRFYLPYAMDFIYRSSKANREHRDLEFFTEAMRT
AKGAAALDNPKTAEVNAGMAARVIFTKDPENIKALLTGQFADYGKGESFHQDWREFLGDSIFATDGELWSRSRHLIRPMF
VRDRIVDTEIFEKHVQHLIPLLEGSSSPTGSKIVDVGELFFRFTLDASTDYLLGQGTDSLQNPETEFAEAFRYVQHRQAL
FFRMGVFGPLLSRKKFREQLKVMDDFIQPYIDRVLSLSTAELDQKLSKKETFLDALARFTRDPRVLRDQLVAVLLAGRDT
TAGTLSFCLFELSRNPEIVAKLREEIRSRVGLGANGQKPTYNDLKEMKYLNAVLNETMRLYPIVPFNVRFSLRDTTLPRG
GGPDGRAPIGVLEGTRVIYSTMIMQRSPEFYPPPGSPNYFDPQKWHPERWISGWQPKPWQFIPFNGGPRICIGQQFATIE
MGYTVVRILQAFEQVQGIPAAGKNRIEDPVLQFEVTLSPGSELNCIFVRDGEGIKESETG
>Aspte1|10241
MATLLSISVLAVVVLRLFWTLAAKFNHARKARRWGCAPYPTYPSDLLGIGLLKETLAADKADVLCPMFERRIAHISAREG
RHVATLSWMSLGRETCFTIDPENVRAVWATQFKDFVAGDLRWNVSHQLTGKNIASTDGAEWARYRALLRPQFSRSQISDL
DLEERHVQKVMLAIPVINGKWTEPVDIQEIFHRFTIDSSTEFLFGKSVESQISAITGQKTAEADFAHHLDKSMEYIGKRA
RLDKLYWLANNQESRFSESEVHKYVDRYVQDAIKAGQEGKLQADPERSPQYILLHALTTATQDPIELRNQVLTLLLAGRD
TTASLLSWTVLLLARHADEFQKLRQAVLEDFGSYDNPHNLTFGALKSCSHLRHCLNESLRLYPVAPFNRRIAVRDTTLPR
GGGSDGRQPIFVRKGQAIMFSAYSMHRRRDIWGPDADDFRPGRWEARKTLWEYLPFSGGPRICLGQQFALTEAGYVLVRL
VQRFDAMEDVNAETEIKQKVTLTSAPAQSVTVRLHAPRA
>Aspte1|175
MDFISKNTSPIIQKFQSPGIVAIFGSDISIWMVLLTVLITAVVYDQFKYIRLKGTIAGPSWKIPFMGPFLESMDPKLEGY
MAKWRSGELSCVSIFHKFVVIASTREMSCKIFNSPMFVKPCVVDSAHKLLGKDNWVFLDGKEHVDFRKGLNLLFTRSALA
CYLPRQEEVFDMYFERFVARSAANNYKPLPWMPEFRKLMCTISCRTFVGHYISESALDKIAHDYYLITAALELVNFPIVL
PFTKSWYGKRAADMVLREFSQCAAKSKLHIASGGEITCIMDAWVKAQLDSAAYRKNVAAGIPCEKPSHLLRDFTDYEIAQ
TVFTLLFASQDANSSAITWLFQIMADRPDVLDKLREENLRARNGDCNARLSMELFDKLPYTRAVVRETLRYRPPVILVPY
IAKKDFPITEKYTIAKGSMVLPSIWPATHDAEAYPNPDSFDPDRWITGTAEQHPKNFLVFGTGPHYCLGQTYVQMNLMAI
IGKASLALDWKHHITPDSEQIKVFATIFPQDDCLLTFRRQPGS
>Aspte1|2015
MIADLAAINPAYLLLAAVAAYYIVPYLKRWHLRSIPTPSVAGFTNLWLLIQARRGNRFEVVDNLHKKHGKLVRLAPRHVS
IADDAAINAIYGHGNGFLKALSDFYDAFVSIRRGLFNTRDRAEHTRKRKTVSHTFSMKSIGQFEQYIHHNIELFVKQWTR
LSETQGNPRSGYATIDALNWFNFLAFDIIGDLAFGAPFGMLEKGQDIAEMRKSADAAPTYVQAVEVLNRRGEVSATLGTL
PALIPYAKYIPDRFFKDGIQAVENLAGIAIARVNERLRPEVMANNTRVDLLARLMEGKDANGNKLGREELTAEALTQLIA
GSDTTSNTACAILYWCMSTPGVIDKLHKVLDEAIPADVDVPTHSMVKDIPYLQWVIWETMRIHSTSAMGLPREIPAGSPP
INISGHVFYPGDVVSVPSYTIHRSREIWGPDAEKFVPERWDPARLTPRQKAAFIPFSTGPRACVGRNVAEMELLVMAGTV
FRLFDFEMQQKGPMETREGFLRKPLGLIVGMKRRTPA
>Aspte1|2083
MLALFLIPVALVSYFLVRLRQQRAMFKNLPGPPHHAIWGHFLIMRDIASTLPPDATPQLFAHLMRQRYGLGDFFYLDLWP
LAPPQLVIAHPELATQIVHRMNLPKESAVMQKWTGPILGEKSMVSANGHDWFIARKSFTPGFQPRKLLQHVPNIVDEAVA
FAGVLREHAQRNDIFRMEDLGARMIFNISARVILGIECNAQRDDDEFLDLFRRQAALAPQDFWSRYLYDVNPRRYYQKWN
NGRALDRYVGQLVDQRVVSGPTSIPSDKAKYYAIDDAIATSRILNKTIPPSTSMDKDTRDMLIASVKTLIFAGHDTSAST
LCYTYAALSKHPQVLHTLREEHKALFGAEPSAAANTLRSDPSLVNNLPYTLAVIKEALRLWPPTGVSLRRGQPDQSILAD
GKEWPTYPFAVLVNNCATMRREDLFKDAERFYPERHLVTDPADPYFVPRDAWRPFEKGPRMCLGQTLALIQLKIALVMTV
RTFDFEIVYEEGTFMYQVLDVTAKPSQGLPTRVRWIE
>Aspte1|2380
MSAQSILSNIFPHQDLGPIPAVRIVILIAVSTALYGLLTTLYNLFLHPLRSVPGPFLARVSCIAICSPLWNTYIALTAQQ
PFRIKEAHERYGPIIRIGPNELHFASPTAMTKIYAQGKGAPLKAGFYSHAIPIKEQHSFSMVDKHQHLARKKLISRFFSP
SHQAKFLEGVKELSIDLNRLLARKASESVDNVVDVYHLLNMFTFESVYLLSFEEPLRMMKTGEEHRLMHLANRTAASLVI
AVILPFTRQFLYRIPGRMFDDFRAVHEWKQYYIDRMRALTKSSQSPFLSQLLNTTSEEHNRPLNESEAAEELIALMFAGS
ETVGVTMNWLLWELAHHPEVQEKLFKEICEVMPSPTSSVPYDELANLPFLRAVIKETLRVHTAILGPFPRVAVEDMVIEG
QAVPKGSVVNMCTYVTHRDPNYFPDPERWVPSRWIDGDAGAMKVAFAPFSTGPRFGANDTPTLKHQSTDKACMLREAPLS
QIPTQISDKLGHIILFADSYYHQ
>Aspte1|3039
MGLLSNFQNHDSSYLLLQSVTALLVTASAYGLYRGYQVRSMFQSLKKQGIPLMPHSMIFGHLEVIGKLMSRIPSDAHGDY
MMVLIQENWKELFPGCSKCPPVLYIDLWPFAPPMLISINPDTSAQCTQDYSLPKAYQQKRTLYPLTRNRDVSSMEGAEWK
VWRKRLNPGFSIQNITSRISDILEEVEVFVGVLEARAGNDGAWGEVFPLENATTNLAMDVILRFFLNKRFHQQTGPRSPI
TVALLDTISRMYFYVNIFNFLSYISPWRHFKLWLNYRTLFNSLSPFLTERINEIQKNSQVTNKTLIDLLVKAMDEEKGTN
GAAGDLSTNTDFLETAIGQITTFLFAGHDTTASTICWLFRLLEQHPDILSKLRAEHDAILGPDPSQAAAALRANPQLLNA
LTYTNAVLKESTRVHTNVGTMRRGEPGFFLTGPPGSGPECEGKQMPTDGFVVWDGNFAIHRSPDVWPRPNKFIPERFLVT
DENDPLHPPKNAWRFFELGPRGCIGQHLAMVEIKLVMALVVRRFDIECAWDEWDSKRNFKGPQNMVWGDRCYQVGGDSPP
HVKDGMPVHVRVRG
>Aspte1|3105
MVYNGAGPAQYRKIHEKYGPIVRVGPNEVSVADPTMIPRIYGIGSKFTKTPFYTSMAPIYQGEVMDSLFTTRDPAHHKFL
KSSVSQIFSMTNMKNFEIFADECTRIFMDAMLDLEGEPLDFSKWLQWYAFDVIGSLTFQRRFGFLEQRTDVDGMIGKIDI
GLQYVKVLGQFPSLIPFLQTISMSRPIQKLNIFPDTMDKFLKITEEEIKTYDNNNGTEKAQRTDFLAQLRAVESSRKLSH
RDMMNHLSNNLLAGSDTTAISLRAMFYYIVKNPRVYRKIQSEIDEADQKGLLSEFVTYEECLKLPYLQATMKEAMRLHPG
VGFPLERFVPPEGAEICGYALPGGTNVSISAPVIHVLKEIYGEDAESFRPERWLEATPEALKAMDRAFLAFGHGARTCIG
KNISIMEMGKFVPQMFRHFNITWASQRPEWETHAAWFWKQSGLILRLEKRK
>Aspte1|3369
MPSPIPQPKGYPLVGNLFDIDSQNPWGSFNKLALKNKYRPIFKINILGKDLVFVTGAALLEEVCDEKRFRKCVSGPIVQI
RDAVHCSLFTAYEKEMEDWGIAHRIMAPMVSTEAVAELYSGMKETMPDLIKKWTAGPRQRVNVTNDLDRLNHAANMLCFF
NQRVDCVNGPEPPAIHAHEESTVEATRRSSRMKLVNWLFHQKKYDNYIKIMRDYGADIIAHRKAYPTDKNDMLNALMNGK
DPQTGKGLTESQVQDEIINCFIGSATAPNLISFALYYLMKNPDTIRQAREEIDAVVGVSESVEQEHLARLPYCKAIIDET
FRLSAVAPGFNLEPHPDDEGPVLLAGGEYEIPRKQALIVLLSAVGRDPAVFEDPDAFKPERMLGEKFDRLPAGVKKRFGN
GKRECIGKRYAYEWSFMTLVSILKDVEFELADANYVMNNDGVNYNGAFSVKPQGFFAVTGPRQRSGH
>Aspte1|3638
MEHLRTLLSSTLVWGAGCGILLIVLGILVHDVILWKRLPPGPPPFPLIGNKLHVPSKHPWIRFRDWSKIYGPIYTIWFGR
RPTVVISDPTVAAELLEKRSTKYSTRPRFVTMGEIYWDMASILVQPYGKEWLVRRKLLHSALTPRALDNYKPLQQAESAR
LCYQLLQHADRWEALFDRLTASIVFAIAYGHRVDDFRSPVVRQRLEFMQYSSSLNVPGAYLVESFPILKDLPDWMAPWKA
EIKRRGRIEAEANMNLVRVVQRDIESANEAPGTAHIFNSLTKQLLEIRGQDPASFPLTDRDFSYIPASLFGAGSDTTAST
LCSAMLAIVTTPMVLEMAQAELDSVVGYDRLPTFEDMRNLPYLRAFCKEVLRWRPVAVLGGTPHACSEDDFYNGYYIPKG
TVILGNSWAINLNPEYYPNPDHFNPLRFLDVEPHSLSYLSEQYLSSTKQEKGTSHPSKLGHSSFGWGRRICPGADLATNT
LLITLSRLLWCFDIRPVPGRTYDTLDYSSGFNIRPRNLHVKIKVRSDHHGGVVEREYGDASEFLETLPPFEDSLPEHSPI
KIYFGTFGNPKAENPNERGLAGSQLPM
>Aspte1|4221
MLEPVSTAQSLWSFGLWILVILSPVLFFASRELGILNAKKRFAKNGFEEVLAGLRKSDVFGLMTINGPKIVLAPKFAQEI
RSNPALSVSAFSSSELHAHIRGFDVFRQGEADDILQDTVRSKITQSIGDLIQPLSEECSLTLKPKWTDSPEWHEVCPHTT
ILDIIARLSSRAFIGDELCRNPKWLRLTVDFTVDSFRAAEALNWWPYALRPLVARFLPSCLKLHKYIQDADNMMKPVLES
RRQAQAKDPQKSYPDTIQWFEETAQGRPYDPVRLQLTLAFASIHTTADLVIQTILDLCSAKNWDELCRSLREEIISSFRE
EGWRKPLLAKLKIMDSALKESQRLKPVSIVGMGRIAKEAVKLSNNTIIPKGTRLLVSNTAMWDPEIYPDPRTYDPYRFLR
LREASENESAGQLVSLSPTHLSFGLGKHACPGRFFAAAEVKIILCHILLKYDIKLADGCKPKPLRAGTNLVADPTAKLLV
RRRQEEVAL
>Aspte1|4416
MGYGVAYRTYHVPVVRMNLTKSILHQISTIWEEIECAFDDHIGSPKEYQPFPLYQIMAMTIARASNRIFINEEFARNKEY
LQLAVDYAQAVVISAELLKPFPDWMKQYEKQKPELLSSSRILVKAVPVSSCRRRALKYLRQVVQECLDRKPGDERPDTMI
QWLADAAPPAERKLDLLVERIMALNVAAIHTTTMIAFSRKLADLTMLGSVSLLHYTGRCPPAVDPISLDLVAMQRNAKQK
FTFSDGTIIPAGAKIGTPSLILHRDPTAYEDGDAFDGFRFSKKGAAASSPREAAKFSMVSTAAEYQIFGHGKHACPGRFY
AVNEMKIMLAIFISRYEIKAVPGTAPKQTFLATMAIPDTQLETLVKRRET
>Aspte1|4581
MGVVEEGLLSKLTVTNAVLALVAYVGLKFLYQIVYYRFFYPLSVFPGPFWGSVTRLWIAWHNMNETELPTVYELTKKYDL
PAKTDIQPIIGPVVRITPTLLLVSDPKKLPEIYHRNADKTGHYITGSFGETESLFNMRSHKTHASFRKHIAGPYSFSNVR
KMEPLIDARIGDWLAKLEEKFVSSGEEFDFAWWAVYMAYDVISEVGFGAPFGFIEQGKDVGGLIQGFHDGLPAFGLLARL
HPFTSWIKTTFLKKYLVAKPEDDSGIGVLMRFRDRLIDQRLRDMEKSGGDIGRIDLLQTFLDARTEDGKPLDMEYIKAEV
LLVLLAGADTTGTVFQALMYNLFVNSEIYERMMEEIDNAVRKGLISEDMPQYDEILEHLPYFVACVRETLRLNPPAPNIF
PRYVSEPGMDLYGRFAPAGTEISGNPWIMQRDRGLFGEDAEEFKPERWLDPEQAKLFNKYLFTFGYGARVCLGRDVAMME
LFKGPLQFFRHFKPTVVPGKPPARFVIKGGVGFWRDLWVTIEKRPQVTRE
>Aspte1|4645
MNVKMQADMANSTQPDRQIWHVTTHWQGKVSDSFSGWSACQYIVTILLGVIFYDQVMYIKRKGSIAGPTFKMPLMGPFLQ
AINPKFEEYLAQWASGPLSCVSVFHKFVVLASDRDLAHKVFKSPSYAEPCLVPIAKDILGPKAWVFLQGKAHAEYRRGLT
PLFTNNALATYLPVQDKVFATYFDKFVAASAANNGRPMEFMTMFREINCALSCRTFFGDYISQDAVKKIADDFYLVTAAL
ELVNIPLSMYVPYTKPWLGKRTADAVHAEFARCAAACKANMASGAAPTCIVDHWVLHMMESNRYRERVAAGEANVEKPTN
LIREFTNEEIGETLFTFLFASQDASSSATTWLFQVLAQRPDVLDRVRDENLAARGGDKSKPFDLPMLEGLTYTNAVVKEL
LRHRPPVIFVPYLATKNFPVTPSYTVPKGSMIIPSCYPALHDPAVYPDPDVFEPERWISGDAESKGKNWLVFGAGAHECL
AKRYVPLSMAAMIGKAALELDWTHHATERSEEIRP
>Aspte1|5357
MADTFAMEIEKWALTLSKGGDLHQQEATPGSFYRNPTEACRYLPFRLTGLTVYGDALDDETYQDLVHLNDLHEQVMLDAF
FGRFTVSKIFNILPTQSRRRLETFKARWEKLNLDIIAKARTFLETMDELLFTNIDVTSTVLAFLLINIAANQSFQSSVRE
EIAAKQSQPSYNLRDYVLEKESLLHYAAMESVRMSPALWFSLPEKTAAEKVIGGYLIPAQTPVVIDWKRLNTTPAIWGSD
GEQFRPERFADISPTAYRYGLLRFGIGRGRCLGKNIADMMLKMVTVAIVQRYFMKPAGREKGTRQDRFTVTSEEEIVFTP
IRSLNACA
>Aspte1|6596
MSSAAEQLAFLIPVTVVETFAVTATRMVPEQKPTSVFLYALGLNLVLLAIWNIFVWPFLVNPLRHLPTVRGPFIGASIFL
RHPRGSVTIPWLRTIPNEGLIHFREGLNRSFLLVTNQRALMDVLHTNSYDFTKPRGGREFLARGLGYGLILSEGDAHRAQ
RKAVTPAFAIKNIRAMYDLMWSKTQIFLHQLDREIQLHPVPGMKSGASGYVELGSWASRLTLDIIGPAAVGRDFQSLENE
DDPVSQAYSAILKPSSDTLLLFALSVLFPQWLVKLVPVRANIELPRRISYLRRVFHDILREKRTQLTEKPSDVDGDILGT
MMRGGEFSDSELVDQMLTFLAAGHETTANALTWASYHLALNPHIQETLRAEIRATVPSADAAVTWQQLESMPYLNGVMHE
VLRLYPTVPMTGREAIRDTTIAGQKIPRGTIISICPQSVNRSPEFWGDTADDFRPERWIDTDPVTGRQTPNKHGGAGTNF
AQITFLHGPRACIGKDFAKAEFRCAAAGLFGRFKAELQEGCVVKFGGTLTAQPVRGMPLRLTRLEGW
>Aspte1|7020
MVITLPVRASQSPSQREIVWYILSCLFAWLLYKFSLLCLPTPFHDIPHNEGTTRTIFGDLASMLSEVSKSNDIFTWLLRQ
TQKANSPLYQVFIRPFGRPSILLSDYWEATDIVLHRSREFDRTPYTADVFSGVLPNHHIHMPTGPEWKAHRRLLQDLMTP
NFLNNTAAPAIYDRALELVDLWDAKARLAAGRPFFAAEDIHNTALDAVLSFSFGGAFPHSATRPQLELLSTLYMEAVHRN
DTPLDRPAEFPQASPPDCIKAILDITGAFEYTKSSIFPRLMWFLASKTPRVRHAVRTKDNFVLRELQGATHRLVWKDSDA
DHTWAQSAVDLIVDRERKYAEREGRSPNFFGSAIRDEVFGFVLAGHDTTSTTIAWGIKLLADNPDAQTNLRLALKNALLE
AAASNRLPLCSEVIRTSIPYLDATIEEILRCAPTVPAVDRVALNDTVLLGHSIPKGTSIFLMNKGASFFSPPHEIEDEKR
SPSARAAKNKGHHAWDPETLDIFLPERWLVASEEQASAVGTANVVFDPAAGPAMPFGGGPRGCWGRRLAYLEMRLIFALM
VWRFELLGCPKELSGYDAFDGLVHKPKDCFVRLKRIES
>Aspte1|7037
MYAHLAQMLNLLVTPSSGPATVFTDGPIPDNDAMKEALGKVDALKFNVETGKVIRLVPAVAPDIGVTVVVEGGKEYKLGY
LGHKPYTVVAGKAMITRLGAEIEENPVMGEHVKTVDPLGSTNVKGVFVAGDAATPMKAVANAIGTGERYCRSWDRAAVDN
GGHGEDLSLEEVHINTRPSSTATEFDKTHHIIEKMYPLESVRHLVVEQSQLCYILFGAVLAYAGWRWVLRLDILNEAITD
LMSNLLNYYLTRRYPIHHSETGQQIPGRSYRWPNGQGDQGKFLDGIENRAQWAKEHGRIYRIWAGTTPEVVLQTPEHIKL
VFRDSDRHSKAVNNDSGYLMGQVLGQCLGLISGGDWRRVREVCEAAFTHSKAINYLDLIHSRVGDYLQKCTALQRGTLNP
ADDFKFLPFLVVGDILYGHMTQEMEDELRQMAPLRERLFQFVIRGGLARYTWSQYLPTEANHALREFRSRWVAFNQAAYC
RARERGATATPVYQLFTAVSDGMITAANAYQTLDEMLFANLDVTLGGLSWNPVFLAANPAVQEELYENITAAQEAEGPAM
PMYLQDSSTYLAACILESSRLKPLAAFSVPQAAPTARVLDGYVIAGGTNYIVDAYALNVEHEFWGPDRHEYRPGRFLGVK
GADLRYHMWRFGFGPRQCLGKYVADLILRVFLVHLVRNWRLGFEDGQIADSREWKRDLDAWITHPTIELTCTPRGARA
>Aspte1|7378
MATVNGSFVSPSADATIVPQLFAPSGLIGSVLEGFTVWKALLTLFLAAVIYDQLRYFWLKGSIVGPAMKLPFMGPFLQSV
NPKFHEYKAKWDSGELSCVSVFHKFVVIASTRDMSRKIFNSPAYVKPCVVDAAHKLLGADNWVFLDGRDHVDFRKGLNGL
FTRQALSCYLPRMEEVYNDYYARFLKKSKDVNYKPVPWMPEFRELMCAVSCRTFVGHYITDEAVQKIADDYYLITAALEL
VNFPIILPYTKTWYGKKAADMVLEEFSKCAAKSKARMAAGGDISCIMDAWVKQQLDSARYRENVAKGVPVDENEKPAQVL
RDFTDYEIAQTIFTFLFASQDATSAACTWLFQLMADRPEVLDKVREENLRVRNGDVNAPLTMDVLESLTYTRAVVKETLR
YRPPVIMVPYLVKKDFPVTDKITVSKGSMIIPSVWPATHDEEAYPNADSFDPDRWITGTAEQQSKNWLVFGTGPHYCLGQ
NYATLNLMAMIGKASMEMNWEHTPTPQSEDIKVFATIFPQDDCLLTFRPRA
>Aspte1|7510
MRLHERYGNFVRIAPKHISVNVSGAIGEIYGHKAGFLKADFYDAFVQVKPGVFNTRQADVHQRKRKYMNPAFSARALRDF
EPYMDQELRAWKSQFLNMTRRANAMVDFSIWTNYLAFDVIGSFSFGQSFGFSQKGYDAYGLIQTIDERGEVLNALGSTPS
WVRPLMKYHPFDSFWKRGVNAKANLENFGRRAYLERKHSKFCDRQDLLSYLLAAKDPDTGNPLPEEEIIAESISFIVGGS
DTTSSTMTNFIDYVSRDKMLLGRIHAELDAAYPGPLGPDWVADNDTAGTLSLLNATLREVMRLRPTSATGLERVTPKGGR
TIGGSFIPEGTIVSVPTQGLMQDPNIFPDPLSLRPERWLEGNTEALLNSFLPFSTGPRACIGRNFAWMEAVKGLATLLRL
FDLHRTTETETKVREGFFKKATECSVELCRR
>Aspte1|7514
MPYGQAWRNQRKIYQAILSITAVRSLTPLQEAEATLTLYQLSQTPELYYDHIRRYSTAVILSSVFGIRGPEFDHRNITRL
YHAQDQFTGILETGATPPVDIFPFLKRLPDFMSPWRRWARQIRAEQRQLYFELLQEVKSQRARGIYRNCFMSQLLDEKFA
EKYELDEEHIAYIGGVLMEGGSDTTASTLLSFLLAMTKYPKVFQKAQEEVDRVCGMSSSPTFDLIAKLPYVKHCVSEVGI
RSSFHDEYKGFNFPTGTTFLANTWAIHHDPELYDRPDDFIPERYEHHPLGFKTDIKKTTDGIRKTYGFGAGRRICPGSHL
AENSLTSRELNGNIFQDINIAKIIWAFNIRAGTDPTTGRHLQDEEVNVDVATQWTDGFLIAPKPFPIVMELRSEKHREVF
RRELEDARKVFQSYED
>Aspte1|8203
MSQEGQDMAGEEPYLVHNGWTRELVVTQPEHVQEFYRKDGKDHMKGKNLNLGDAFGRLLGRSAGVQGGRKWVAIRAHFDP
EFSHSSSVYMSDIFATEISQWVTELSQGSADNPHPISRFVRNAAEACHFLPFRLIALTAYGDALDTKTYQELVHLNDLHE
PLMLDAIFGKWTPYKLFNFLPTEFRSRLKKFERSWERLNDEVLAKAREFLQTMYELLYTNIDVTSTVTSFLLLNISANQS
FQSKLREEIQARQNEPSYKLMDYVEKKDTLLHYAVMESLRMSPALWFSLPEKTATDKIIGGYHIPAGTPTIIDWKRLNTT
PEIWGADSEVFCPERFASISPTAYRYAFLRFGIGSRRCMGQNIAIVMLKMAVIEVLKRYSMKVGYDSGIRNDRFTVTSEG
EIEFMSIEGED
>Aspte1|9492
MAVPFGVIYIALAAYTLTRSTINNFLLVSVITALAKLVYNLVLYPDFFTPIKHIPTPATRSWLKGNTRSIFIESPFAQMR
KWQKEVPNDGLIRYYITGNLERILLTKPKALSELLVYKVYDFPKPEFIRSNLAPITGEHGVLLVEGDEHRKQRKNLMPAF
AYRHIKDLYPIFWAKSTEMVRTIEKDLKNRTDPTDNVVRVGTWASRATLDIIGVAGMDHDFNSLQDPDNNLVQQYHKIMT
EHPKYVKVAFVLAMVIGVPNLVSKLPFKVNIQTKESSEVIRAVARDMIRQKKEKLENKTAKNSVDIISVALESGTFTEDD
LIDQMMTFLGAGHETTSTALQWAAYALCKHPDVQTRLREEVRSNLPSISTDNPEPLSAATLDTLPYLNAFCNEVLRFHPS
VPATIRIAARDTTLVGAHIPKGTLILLAPEVVNHSHELWGPDADQFNPDRWLGPGKANTGGATNNYAFLTFIHGPRSCIG
QGFAKAELACLVAAMVGKFQMELKYPDAPLDVRRGATVCPRDGVLAKFTPLEGW
>Aspte1|9941
MRSKEDHHQRRRIWNPGFTESAVRGYEKRVRPYRQQFMSHIASASDDGKPLDISEVCQWYSYDVISDLALGKSYGGLQKG
VRVPIAQSFIDANTGLRNMYPPWFYRLIVTSPMGSQEWKEFNDRIWQDLMARMKVTFFDLSEPDVPDIYSYFLAPLKGQQ
PTPDDIPRLLGDALLLIGAGGGMTLTVAIYELARRPEEVKKLRDELACCPRELGGEYAHENIASLRHLNGFINEVQRMHA
GVPSQLPRKTPPEGLDIDGTYVPGDMNILSPHREIGRSEAAFEKPQEFIPERWYLYPNMVKDKSAHAPFSTGSYGCIGKP
LALMNLRTTLAQLVMTYELELAPGDDGFALERNMDELFSIYVHNLYVVFREREL
>Aspte1|10017
MTQQIYMDSIMNWCFHMGSLIAWACVFAVPIWYLTAYLISPLRQFPGPVLAGWTNLWRMYHVRKGNIHVVVHNLHKKYGP
VVRIAPGVLDLDLPDLVRTIYNAKGDFRKTEFYHVSSTKTNGKIIYNLFSERSPEQHLRQKRPIAKYYAMTEVLTLEPHV
NEMIQCLCQRLEEEFVAKPKSGSVCDLSEWMRYYTWDVVGKATFSNPFGYLQKGCDFDNTISIADQAMDYFALVAQLPVL
DYVLDKNPVYRIGPPSFGNITAISIQQLMSRLQRREAGTSQGASQDFLDRFIDAAAHDSDTIDHGQIISWLMINMIAGAD
TTASTLNAVLYYSLKHPAVWARLQQEIAMQEVEQDATACVLPFKSAHDVSYLEAVIREAMRMLPSVAMTLERYVPEGGLV
LPDGRRIPGGCAVGMNPYILARNSSVWGECPDEFRPERWLRDTAHESEAEYQERLQRMNNTDLVFGGGSRVCLGKNFALV
QIYKVLATLVSRYDIELASPDREWSTYNSFFIRQSGLYVRMSRRSK
>Aspte1|10037
MAVNLPIPFILLLLLFLPLLLPLLRRKHDLPLPLLGNLHQQSWSEPWKTYREWHEMYGPLISFKIGPYQVISVGNHQVAK
DLLERRGAIYSSRPESVWSQYMTKGLQPVFQSYTNSWKLIHKLQMPLLSTVAINAYLPLLDLETRQLLIDLLLPQFISGP
LARFAFSTASCLLTGERVKSAVAVSFHEAKDVIDGFFKDIHWTYILLDLIPGVKYMPSWLIKFKQVSDAFYQNAVRTYNR
LFGRAIHLREWTWVRAVMSHRDAQKTTWEQICFALGELWTAMSVTTPVMLMVFTRLSLLNRDRFLQLQQEIDSVCGPNRL
PSQELVEHLPYLNAYILEILRLDTLIPLGFLRSVDKDDEYMGYRIPANTIIIPNTWCLDHDESLYPDPYGFHPERWLADP
DLPLGAFGFGRRKCPGRFLATRSLQLAIARIAWAFNLVWNAGPIPTSPRYAGMILRPRDFLGVFQPRSLERRAVIEQEWS
DGERLEDHYTDFQMT
>Aspte1|10285
MGKTIYLTDDPAVAAVCLAESAYMTKKINSDHPLWGVKDNTAIFLGDTETENWRLAHKYLPPSMGPKAVRHYTGLMQACA
RKSLPVFDELDARDEAWNVYQYMLKLASQTVGSFSLSKDFGHFDSIDSPLHPIVTNIASLLSLNKKITARGEWYRHLPFG
DPARLRHVQHTIYSLLQEQIDAVAAESRSADAPMADAALSATCAVDYLLHAVDDKGERFPPGLILANVLVVTGAGFTTTS
ALLSWLIYCLVTYEGTQDRLYQELVEYGIVGPNGERNQTTWTPDLAHSLPYMDKFVKETQRLHNASFQPGRTSKTDVVLP
GGYRLPPDSVIVPALYAIHTNPKIWRDPFRFDPDRWDTDEVKNRHRCAYVPFATGPRGCIGFNFALLEVKILLGELLSRY
EFVREGQEAIDYDPEFQLIRPLNFYRPGIRPEVAHVGVSIAPLGVFLLLLEYSGQPLHEEVWLLPVIDRHVAETLERDGA
AHGVVHKRPHAAHAGREAVQIEEALDGLHRALHAVYRCSRGRLIGCVCVHAIQVYTVEPTGHIAEVDAQSQPLQMVLHRD
AAALVGKEGRGGVADAVQLALGLAHALERILHVTGCFLTGFILDQMADGEDAFFVREAVGVAVVRDRTGHGDGAERAVVYEG
> Aspfu_1|99239
MIRVEDASIGTVWVTCLLAVGLYFIRSRLLSDQFAGFPSVNSRKPWEVLNVFAHRRFQQNGPEYLKAGFAKSPVFGVVTDLGPKLVVSGAFIEDFKDEKLLDHYRAMVEDFMAEVPGFESMFLGNLHNTVLRDVISVITRELDQFTLPLSDEVSTALGDTWSDSPDWTEVTLLPSMLGLIARVSSLIFVGEPLCRDPAWLETVVNFTIVRHQAILALHMCPAVLRPVLHWFLPPCQKLRREIKTARSLINSALEELRKNPPTDRFSSLAWVDAFASGKKYDATMVQLRLANASIHSSADLLAKVLINLCEQPGLIQDLRDEVISVLEENGWRASTLNQLKLLDSVLKESQRLHPITTGTFSRFTRQNIKLTNGTEIPTGTPVMVTNDVAGDAAIYPDPE…
> Aspfu_1|100222
MAATSVVAVIVIGLLTVLYISRKNGKKTDKVLLKLPLIGDLHSSPIEKPLANWDSWAQQNGPIAVPKLFGIIPIVVLNSYEAATELFNRRSQWYSNRPPSVSMEMITGAPPGRSRFTLMHDYDDHLKLHHRILSPSLGALAAPKYQPLMELEAKQLLHDLVKALQHSPDGATISTNTIYPLLERTQSSVILALHYGLRIPHPDERILHQVIDIQVQVTHLAANPALPDLIPALRHLPAILSPWKRAADRLYAAQVDLYMRLFHHGRDAAGWNATKQALSTAAKYAPASSSSSSSSSSSSQIPDLDLAFTLATSIQGGMETSPRQLLWLFIAALHQPSFVARAHAVLDEVVGRDRLPRFSDRAQLAFIDAVAHELFRWRPIAPGSIPRRADRDDEFQGVK…
> Aspfu_1|102101
MLSDAVSAAIDWTGQGISWVKQEYPALTVAVTSACVLVLWRIWRNYFNNIQDPFALSIANSLIYVITKPQDVAEAYRNTDTLSFNEFVQAMMRACGNTESCVKTMYKPLPKDKPGFPNPHGKPLATLARQMHIHQLYPGDNLDFLEKQFLDWVEPRLTLDALRRECPYAIQSGPPAVTKDDGIVLPLMQWCSDYFTRAGQRAYFGPALDGIDPKLPQTFIVFDELSWQVLYQYPEFLAGKMKSARNAIQRALKKYIQLPQESRQGDAWFTKAMENEMRALGISEDDIATMLVTIYWGINTNTRKAAFWLLTYILHYGPEHYVDIIRQETLPAFLPDKSIPDLNYLHDNCPHLDAMWNETIRLSAYSASVRFVTSDTIIGGKILRKGNRLMIPYRQLHFD…
> Aspfu_1|102526
MGPIHNYFGVVCLGIAASVYFRPECALYGSRIATFAVLLTGIAISKLLYQLFIYPQFVTPLKHFPAPPNRHWLTGNTGSLLVDTPHALMKEWAKTIPNDGILRYYIVGNMERLTVTSPAVLREILVSKAYEFAKPLVIQQTLRRVLGNGILIAEGEEHKFQRKNLKPAFAYRHVKDLYSVFWSKGTEMTKLIRKDLQSRKAPDDNTIQVRTWASRSSLDIIGLAGMGRDFGSLQDPENSLSQSYEMIFATPGLGTKILFILGMLLGNTTWLAKLPTKQNRLIDTGCRNIRDATRRMIREQKAKMEDPNAAAEVDIISVAMRSGNFDDDNLIDQLMTFLGAGHETTAGALQWAIYALCKHPDVQSRLREEVRANLPPIHGENPGPIDAATIDSLPYLNAV…
> Aspfu_1|103038
MSDPNTTAVRPVPRVGFATIVLGLIVLGILRWAYACYKWNQKYKLPARVPGIPILGNSLQVPAVQQGPWAKDLAAKYGEMYVGVPFPSLPSREDVELKHKRNRFTCQFGGSTWVFLNSSRVVKDLLEKRAAIYNSRPPFPMTQDIISRGGRIVLMPYGERWRLVRRVMHQILSVTNQPMFQPFQDLESRQLFWDYLHKPDRWFAANGRYANSVIMSVVFGRRSLLDDPDVAELFETIELFLAEQQPGGESGGCVPGAGELAPVLAVVAAAGRSGFSRRPSSRQTGTTNPRRYEAKMLRGEFLASKEITQMDEVTKLFVFGSLMEAGSDTSRVTLGQIIAGAITYPDWVTRAREQLDRVCGAHAERLPGWDDRPRLPYITAVVKEGFRWRPNIAEIGAPT…
> Aspfu_1|103468
MSTTTKLFHLLGEPLSTAKEIQFESTTTYGDLRHLVAAHFAIVEPSGIGFISQDSILHDVPEIAASDEIISITIDGKAVREIPGPKGLPVIGNFFEVYPDHLGNHQRLFEQYGPIFKTTNMGRTVYHTNDPQLSSIIFAETDFFTKKINAAHPLHPIKNQEAGVFLGDTDTPEWRTAHKFLPPALGPKAVRHYAPMMQETVEDAFTVFDALDERGEAWNVYQYMLKLGSQAVGKLVLGIDFKHFSSIDAPPHELVYRIAESLELNKKVTAWGDWYAKLPFGDPQRLRNARGRIIEMVNESIQNAARGGIEDLPLQDAALKASNMVDYALRATDNKGEKLPKTSLMQALVVATGAGFTTTSSLLSWLIYGLVTYPGVQERLLQELIDNGIDADTQLTADL…
> Aspfu_1|103545
MLGMMLLLGLLARLFFRFVIWAIFVYLRDPKGLRKYPLMHPLSGISDIPFMLESMRGFRSATLLQLHYGQGHPVIRLGPNALSFAGGQAIPAIYGHNTPATKDRQYLNAAGSHFHLADVVDKKEHARKRKVLASAFAAKHLEDWEYKVADKVQRLMQRFDQHLAQMPDDPLDYRSWTNLFTIDSLCDTLIVAPTVSFRDCLYATFHIVGDLVWSYEWYHVVSWLLQRVSAHDIFAALMEDPAGNPQDLEWGEVLAEISLAISGSSSTSNSIASTMKLLIEHPEKMRKLQEEVDSVMATQLEDSPDGDTPTVASYDQIKSLPYLRAVIDESLRLYPPISHGLPRETPKEGMMIMDQWVPGNTTVSVSAYVAHRDPAVFDQPESFVPERWLGEQGRALQTR…
> Aspfu_1|103702
MNSADMFLILSVIATLQLLAFWLLNKLDYYRIKQFAAWPQPKPSRIWGHMKDLNAFISRGEPNRHIGKEDYVFAEIKAHLGNPPLYLLDARPMQHPLGIVCSHEIAEQVSRSSKQFPYGLPKTPTLQDYKYLVGPHSILTSEGEEWKSLRKRFNPGFAPQHILTLLPRILDKTVPFFETLDRYAESGEEFSLAETCTNLTFDIIGAVTMDEDLGAQLPLDKQSEMVRLYHELTASYHQKSSVRAKPSNPLVIWQQYKLARKLNAIIKNHIKRKFAELKEASSDEKKSRSVLALSLQGIEKLDAHVLDQTCDQLKTFLFAGHDTTSIVLQWAFYELSRTPRVLESISRELDDVFGPDPSPVVRDKLLAPNGGELLSKLPYTTAVIKEILRVYPSSGTGRL…
> Aspfu_1|104157
MPTPIPHPSGLPILGNLLSISPGNTWGSFNKLAVNNKNFYPIFKITILGHDIVFITSAKLLEEICDEKRFRKCVTGPIVEIREAVHDSLFTAYHDEESWGIAHRIMASLMTPEAVIDAFAGMRETATDLVKKWTAGPRQRINVSNDMDRLNHAANMLCFFDQRIHCLEGPEPSVLQAMEAATFEALRRPTRPKVLKWLIYQRRFDRYIKTMRDYAAEIVAKRRAAPTEKKDMLHAIMHGTDPQTGKALTESQYLDEIINLFIGSATAANLVSFALYYLMKNPHEIARAREEIDAVVGGPTAQLEHEHLARLPYCEAILRESLRLSATAPGFNIEPIPNLEQPVLLAGGEYQVPNKQPLIALLAAVNRDPEVFEDPDAFKPERMVGEKYDRLPSGVKKGF…
> Aspfu_1|104204
MHLASFSLLTSITLHHYCAHNTPITLHNIDQLLNGTSLAQRRILRLSSAKLSVMADQVLELPCWPFALLLSSSLYFFHYPPGETSAEIPTVRFSRFLPGFINRLMFIFVAPYLIKYGYEKYRDQPYRILKADGDLLVLPPKYLPEIRHLPPSKLSGVDAQFENILGKYTNVLIDSNLPVKTVHKGLTPAIGKYLLCVHLLECLTADESQLQGRVLPRLLDELQFAFQVEVPDCDDRWVPVNLYDMILGLVTRATSRVIVGENICRNSQWLETVTSYTVNLGVTVILLRPFPNFMRPLVAKVLPSVKKLRTQLRFVQNELFIPMILARREAEINGPAYQKPDDFLQWMMDLAEDDFDKDPANISQMLLIVMALAVVHTNSMLMTHAIYDLMIRPEYIEPL…
> Aspfu_1|104543
MFLIIVIPIVILLYPFLSTLYTTLRTRSLRRIPGPFLTRLTKLWYFYRVRAGHFETDNIALHRRYGPVVRIAPDHYSISGSAAIKTVYGTGSKFTKSAWYEGWKHPDPNQWTLFPDRNIKRHAETRKRFSSLYSMTSLVHYEAFVDRCADLFCMRLREFAARGEEFNLGHWFQCYAFDVIGDITYGQRFGFLDRGEDIEGTIAALQRLMTYSTLVGIYPEWHPRLFGPLSRFSWSGAAGRAYIVRFVQEKIRGLSVKADPGQVERGPLATQNFVEKMMLARDKDPEKVTDYHVFMMGLSNVIAGSDTTAISLSAIMYHLLRYPAVMEKLRREIDAFAADGKCSDSVTFRESQEMPYFQAVIKEALRMHSATGLPLWRVVPDGGVEINGYFFPAGTVVGI…
>>Aspfu_1|106530
MDQVYLPQSVRTAVAVSFGVGLLYWVYRLLLQKTKSLKALDLPVLQSVGDQDIVKTLEEGHAKYPDTPFALGVPGQQLVVLPVSEIDTVKALPENQLSIKKHHYNQFLGEYSYMGTKADEFDDAMRYLLVRNTPAVLASFTAEIDYAMSTVLQVPPNSWTRVKPRSIMPKVATILSGRAFVGLPLSREPDWIESNVNYTQDVSRAWMVLRFYPHWIRPLVAPFLREVKTLEQNKALIGRKIAKLLADQEAQKLSPAQEKIPGGDMIDWFKSRYQAQGKTATAQQLTRDQLLATFASIYNLSNALTYVMFDLAANPAAVDELREELDQVLGPNVGAESIDKTALPRLIKLDSFVRESQRLSPTSLVNIPRIVTDPNGLRLKTGHVIPPGYLVMVRAQPIN…
> Aspfu_A1163_1
MADTLLAIASVSLAEGYFLQRSVLKEYSFHSVCLGAVGVNLALKIFWDFIIYPFFITANRHLPTVKGTFVNGKVIFDNPRGRLPLQWMKTIPNEGLIHFRDVFNRSHLLPTTHQALLDIMSTNTYDFEKPWRAREFLARIIGFGLILSEGAAHKKQRKALTPAFNIKNIRSLYSLMWEKTGLFLDELEKEIRQNPMEGTSPEDGVGKVEMSMWASRLTLDIIGPAAMGRDFRSLHNPENKVADSFLAILEPTKEKMAFLAINFILPQWFARRLPWRLNNVIDTETGFLRDLCKDIVREKRNTIVSSNMTAKELEADILGTMMVGGDFTDDELVDQMLTFLAAGHETTASALTWACYLLTLHPDVQERLRTEIREHIPSGNHPISWSDLESMPLLNGVCQ…
> Aspfu_1|107506
MPTRDAHLQLQKWAQEYGPVYSLILGTKPLIVLSSDQAVKALLDKRSALYSHRQEMYIGQTLCSGGLRMLMMCAGSADPRRDTPQSGEEFQFRKMVHGLLNVTAAKSYVPYQMLENKQMMYEFLTQPERFLYSIRRYSNALTTTMVFGWRTPTYEDAKMKQLFDGFSEFAEINQTGTAALIDFFPWLRMLPDFLLPTQKRAKELHEREKALYLGHYLRAKQDIRDGQIKPCFCVGLAEAQKSDGFSDDQAAYISGTLLEAGSDTTSNTLYAFVQAMLLFPDVQRKLQEEIDRVVGPRMPTMDDEQDLQYVRACMKETLRWMPTTILGAVPHAVTQDDEYMGYLIPKGAGVVNNVWAIHMDEKRHPNPRVFNPDRYKDDRQSLAEAAANPDATKRDQFTF…
> Aspfu_1|107508
MELVAPTLLAIVLVCCCLHLLRSQASRLPLPPGPTLLSRPFPEKDIATTFQKWNQRYGPVISFRVGSRTFVVLGTRQAAQDLLEKRGSIYSSRPPSVWMEKYLNKGLAAAFMPYGHEWRLNRRLHGSLLSAHHTNAYRSLQDIQSKQLLHDFLSTNDFSHCFHQYTSNVMFTLVYGKGRGKDDNDHRRLEQINELAGFVLQGASFWTFLMDLFPILDYVPRIFWKWRTEAARLHDRTMVVYRECCEEALTAECWNWSKEVTQKPDIMQLPWDNVCYSLGELYVAGIHTTKMVLELCVMVSILYPDVVCKAQQELDSMVGADRLPSFDDMERLPFINAIISELLRWRPISPIAVPHAAIQDDEYMGYFIPKGATVIANQFGMNMDDAFFYDPSSFHPERY…
> Aspfu_1|107561
MKPSHSDTPLMMPSVMKCGYLATAGLIGICTHLSYFRYGEHHLYPWRYVRFHLCLTMGVAALLYAKKPPQYTLCSMDLVKDVSLLMATYLVGLFASLLLYRTLFHPLRQIRGPWAAKISSFWLSFRLRRGPSFRILHELHEEYGPVVRVGPSEVSIIHPEAVRMIYGPNSRCSKNTFYDNGHPMMSLHSYRDRIAHDQRRRVWSAGFGDRALRGYEQRMRVYRQKLFQRLEARAVAESAINISQWFNFYSYDTMGDLAFARSFDMLDASRNHWAVDMLMHGMIGYRYLFPSWFFRLLATMPSLSSDWHKFIGFATDTMLRRVGEQVDVPDIFASLLAPLNGREPTEDERNMLMGDAMLIITAGSDTTATSLTSIVYELARHLDEVDKLRAELDPIEADS…
> Aspfu_1|108115
MGLREEILARLTLSHVVLGLVAYVLLKFVYQIVYYHFFHPLSVFPGPFWGGVTRLWIAWHNLRETELPTVYALTKKYATRPNCRTSTIATPTRQDTTSPEVLARRSHCSTCDRIRRTQLFESTWRDLPQYSFTNVKKMEPLVDIRIQHWIDKLNEKFAQTGEIFDFSWWAVYMAYDIISEIGFGAPFGFVEQGQDVGGLIQGFHDGLPAFGLLARLHPFTSWMKTTFMKKYLVATPQDDSGIGVLMRFRDRLIDQRFRELEAKKDIGRIDLLQTFIEARTEDGSPLDMEYLKAEVLLVLLAGADTTGTVFQALVHFLLTHRDAYRRLMEEIDAATAQGLISDPVPQYDEIVEHLPYVACVRETLRLNPPAPNIFPRYVSEPGMDLYGKFAPAGTEISGN…
> Aspfu_1|108489
MDNLSLVVGTLILIAGSALMLRLRHDPREPPVVHNGIPFIGHMIGFVRHGIDYYALQSAKHGLEAFTMDVLFTKIYVITTPTLVMATRRHHRAMSFEPAITGAARRVTGLKGRGFELLSEKRPGGENLHGAVVNAMRPALEGAGLDRMNEKVIGYLLRSVDDLPTAAPFDFHAWCRAALTLSSTDAVYGPLNPYRSKELQDAFWDFEENLALLLMDVVQRVTARTAWKARRRLVAAFLDYYRAGGHLDSSQLTYARWETQQKGGATLEDIARLETAAALGTLSNTVPAMFWFMFNIFSRPELLNEVRDEVARRAVQVDAQGVHTVDLAEIKEKCPLLMSAVQETLRLRSNTVPIRVIFEDMILDDRYLLKKGGILQMPAHAINRDRTIWGSDADDYDPR…
> Aspfu_1|108530
MVSSFSSKRLGDTMDNLALGSNWAGGVAIVLFLAPLALHLVSSYLFPSTSTVINSGRAWDIFRTTAKKRFRSDAARLLQNGFEKSPDAFRILTDNGPLLVLSPRYAREVRSDDRLSLDHFIASEFHPDIPGFEPFKLILDPRNPLNTILKTSLTQALEDLSVEVADALSTALTDDSEWHEISPCQTALKLVAQMASKAFIGPEKCRDPKWHNVIITYTHNVYRAAQALHFWPKFLRPIVARFLPACQTLQAQIAEAREILEPLVAQRRADRACRAAQGKPVPSRADVIDWLEDSHGDQPYDPVAAQLLLSFAAIHGTSNLLAQALMDLCTAPDLIRDIRAEITSVLGDAGLTRAALYRLKLMDSALKESQRLAPNRLLSMGRIAQSDMHLSDGLRIPRG…
> Aspfu_1|99627
MTVKIPWPAVYLAIAASVYMRPQYAILDSLTATFVVLSLAVTSFRIIYAFVLYPKFFTPIKHIPTPSNWSWLTGNTSSYLIESPFEEMIEWAYKVPNNGLIRYYIVGNLERVLLTNPKALSELLVTKVYEFPKPQLVRQSLARVTGKHGVLLVEGDEHKRQRKNLMPAFSYRHIKNLYPIFWSKSIEMVKLIEKDLHRRADAKDNIVRVSEWASRATLDIIGVAGMDHDFGSLHDSNNELTKHYRRLLEEPPLAMRIIFVLGVLFGSVGVVESLPLKRNREIRESSLYIRDVARQMIRKKEAKMKSQASAETGTDIVSVALESGAFTEEELVDQMMTFLAAGHETTSTALQWSVFALCKHPDVQTRLREEVRTHLPPISPEHPEPLSAATLDSLPYLNA…
> Aspfu_1|101243
MEAVIVSWLIRVLWSNKLNQGIREQHQKHGKPSMPFPSTSFTRSDKLTEHKGDVVRLGPSELSFCSLSAHDTIYNTNSTSFITYGSFQSAVEGLCPPGVTFVSHHSPAEQKELRRVFQPAIRLAVAGGMEAHHKRRFSELVAGLNIKPGVPICVNLTGLLERLEWDLIGDLGLGYSVPDRLKDNWNSQKTHQNLIGVAFALGSFLLSRRGLKMLVDSFGPFWIPKYLDPAHLIDVALKQRAEGKSTFVSQAIPYKNEKYPHLTKQMSSNVTGLIYAAFETSESSTRAILCALMRDPVRYRNLQQEIRSKFSASKPITDSQLVGLPYLTACINEGLRLWPGLNGQFTSRVSTGAVVDGVYVPPGCLVSADLYTLQRHPRYWHDPDTFKPERWLDPKNPDE…
> Aspfu_1|104030
MTWMRVMPRCQNRTYKRPRGPPLSIHPLEFFQAKKVEKTAKAKMILYYLASIPLAIICYLAWYLHVPWDLPSLPRIPFYVSILGLWSSMGQDEIYERWLRKPLEAHGAVLIWFAGRWSILVTRPDLLTDMFRNEDLYAKAGSQKKIPWSVIATLVGDNIINSHGDTWKLYTGIMKPGLQKKNFDTAPLLLKSRRFVDEILAEQNSAGRGTGILVNTFVQQWAVDVMGMSFLDLDLQSLEKPHGTVRLEAIQSVIKLMLFRPLFFNFPDLDQFAWLIKSRQRAYEIMHEFGDTLMATVLGRIDSNREKGIKPAEEMVVHMLVDAYRDGRLTEKQFKDNLKIVFLTAHENAQQLVNSMFWEIGKNTEVQTRLRAEILSTNTTTPTSEVVNALPYLTAVVYE…
> Aspfu_1|104158
MDFMSPAAILTFVKEQFAMFIILLLIFSLILRSFYRLYLHPLRHIPGPKLAAISHAYEFYHDVIRGGLFVWEIEKMHKKYGPIVRINPREVHIKDPYFYDELYAPISGMRDKDPKSVVIFSAPTSLVATVGHQTHRMRRKLLNNFFSRRSIENIEPVIHNSLSRFLDGLTTAYKEGSVVELIDRLQGLTGDVITEYAYGENYGLQDPENYGKGIVKVVQEGTDQIHFFRFFPLVSQLLRIIPSWFMGQVFPARAAIYQLLDGVRKQSILALQQKNVSTAPQRMTIFQALTAPEVPPEERNLQRLQDEGLVLFAAGTETTATTLAVALFYILNDKRVLSKLRRELEQIMPTPQHPTTWRELEKLPYLTAVIREALRFSGIVMRQQRISPTEALKYKDIVV…
> Aspfu_1|106095
MYTALGLAVFTALFHYTIVLAINHYRTREILSQLVKAHNCCPPKTERPWDILGLVKIYSSTKHLLNETALSNVSALFKCYGDTYASRILTQRVYFTCDPRNIRHVLINRFSDFDASDVRAHLFAPITPHGIFAVDGAEWKEARSLYADIFSATRKIFDLQLQEDGFQGLIKQIPRGQAMDLAPLFLKLVLDVNSAFAMGTGLDTLKQDQSLEKKEVAEALMYAKKIMARDGFLGPLHYLLSRKDFYAACETVKAYVEKVVRKEMTAREYQKQSNAATVDDERQKRTQSLLSRILDNTNDVHAVRDAVVTILIAGTDSVASMLSTTFYLLARHERVYAKLRQEILDTIGTEPPTYDNIRKATYLRYVFNEAMRVYPPVPFNARTANRDTYLPAGGGPDGQ…
> Aspfu_1|106121
MIRVAEFQPFLNTISVLQVLAAIFIGALTYRLIDAFFLSPLRSIPGPLLARLTTKRANVDTFSGKVTQTVDKDVARYGDVYVYKPRAVCINHPDDIRAVLGSQEFRKAAFFDIFNDGNTPNIVSLREPELANRRRRQLGPFFNYAYLGRAEPLILQHGYQAIRTKWDALIQANSGRPTEVNYRTDTQLVTFDIMSALAFGRNFNAISRGSSSIMKWAGLIMEMLESPAVLALLSLLPFSLIMRPWKIMYRELAAFSSDAVDMRKQLLAEDSTEKPLDMLQAFIDAEDPESKIKMSPHEVQAESIMMMLAGSETTSSAIMWTFHLLLLYPETLRRAVHEVRSAFSLNHLVTYKDVRSSLPYVEACVYEALRHSPTTAGLTPRISHSTGITLQGYYIPPGT…
> Aspfu_1|106169
MVEILRFIPLVLLLTLTWRITYELFFSPLRHIPGSLLARLSSKYSILKRVLSDGPQSVQADYQYYGNIYVHRPNGVSISHPDDIRTVLLSPEFRKTKVYEMLDIEGHASIFTTRDPAQASRRRRQIGPYLNHGYLGRMEGLIMKYSVLAIKRKWDRLLEESGGQQVTVNYRDHTQYATFDTIGALAFGREFNALTNDDRTVIRWIEATGLYLGIRKNFPLLKLWPFSRVLRQYRERYERFIAYSKESVTRRKNLLSTVGERPMDLLQAFIDAEDPENPHVKMTADEVMTESIAMQLAGSESTSFVTSWVIHLLTLYPQHLAKVTEEIRSQFSPSHLITFAECRDKLPYLEACVYETLRYSPITSGFLPRISYTKGLTIQGHYIPPGVEIAINLHGAHIN…
> Aspfu_1|106502
MVRYSPFSRATVALLTCQRDTGPIVRVGPNQLSFATVEAQKMIYNAKPTHTGSDELFGREGTLQDVLLSMILGAANIGSLSNRAEHKKMRKRLQPGFTSKALFEQESLLRLHMDRLLERLAQDTGVIDLTEYFSTFLWDLIGDLSFGEPLTRCGRWLRYTKGVFPSWKLSIMPFRKLKESLGWLCSWCPQRLCARSCPLPHSGSMTILLLFLTHIIPAVILTPEVQHGWKMCSSFCDIKAPLTGGIFSSCIDRQDGRSDFITHITGDKSRNPTELELSYEELHSNATVILIAGYKTTETSLSALFYRLLSTPGVLKKLQSELFRNFPSIDEITGKKLLSLPYLNGCVNESLRLTPPVAGKFASRRSPGAIIEGFYVPKGTEVFTETYTMQRSPQYWHAP…
> Aspfu_1|106533
MINCSELPAGSIMWLVAAGLATRVVSCIIYNLFWHPLASFPGPFVAAVTPLYKAYIDLVAKSSLVHTLEKLHSQYGDIVRISPNEIHFRRPSVYSEIYNASNKWDKEESLYHSFGEDRSSFGFLTYNEAKERKDVLNRLFSKKAVADVQGLVLEKVYFFPSILSRVLKLCDSFETLGSKPADLFYAYRCMSVEVITYYEAPVIKAMDSSLPVFVGFKHSWLLKEMIMNCPPKLSKLISPATAGDLTTNPEGLQNLPHSTTIYHELLRPQAYRSGTVPSAASLYEEAQALLFGGADTTGTTLMHGSFYVLSTPTVYQKLKAELRSNWRVLDEAPSLSEFEKLPYLTAVIKESLRMSPGVASPLPRVVPSSGAHIDKTFIPGGTVVGMSSHFVHRDKTIFP…
> Aspfu_1|107704
MDSFKAIDLPLPPHFVAALGRPTVLVGFACVFLFSQLLVWTAKYSRKKSKGLADIPGPSGWPIIGIGLDLPARPRKLLNSWANQFGDTFKVRVGWYNWVFFNHPDAVKEVFDRQAAVTSGKPPLPIAQEYCLRGDGVLPMTYNAKWKRLHAFLKQLLNAKASAAFIPSQEFEIKQLLWDLSHEAGKNSTDFYMHIRRMTFSIVMTSAYGLRIPQWDCQEVRDVYGNMRMLSIILSPGVFWIDVFPPLNWLPRFLFPSWPKAKFMAQRMHANKMRHWNNLKERIALGNAPDCFAKDLMESNYRDYGLEEETVSWLASAVPEAGAETTASALNGMIRYLAMFPEAQARAHEEVTRILGDGRMATLADEPQMPYIKAVIKETLRLCPVATTGLRRMADGDVK…
> Aspfu_1|108790
MDDVREWIWPILLAILLSSCLATRIITGLKSWPDKRIDARLPRSVRVVPYWLPWLGHSIPFGWDHIDFVRRARDYMNEAVFGIILGGLKHDVVVSPSLTKAILASRGTSSNALINYALEKVGGDQGAIRSLSATDHHIIHHNIPNLLMREPFLTEASKVAKDITEREAPNLVTFCRSMVDQAPWERRSEAEVTDGQEKLMAEVNLFALVRNFVGHISTSVLMGQAFLEAFPDLLDDMWTFDNRFPVMALGAPRWLPLPGLSAAYAARDRILDALAAYHQAFVSWDEGNDPGVKFRDLDDVSESMKQRIRKFKELGLSPRSSAPGHLSLFWALNANSPNVVFWNILRIYSDPALLEEVRKEIAPFVKVYRPSREETGLPFQEPVKVSLDPDELFRSCPLL…
> Aspfu_1|99199
MSLTNGCFCGFAIDSLRIRRYPVELYPAKHTPRPVACGSGRRRSASLTPPSSSGWMPPALKGRSDHRIYLDEQTDDGPQHHDEIKNLVLNFLRAIRRQHTMKLTVFRNFATDIVGRMFVGDLGDDRAAPIGTRSNHIDRCRFTTSLDHIMFKSPVAKLKRKRNKGLRWISCAGTYSRWNDASIVDVLPETGRKTILQAETREYDGPYDSLIVNGADCMAAAFVSMFRHLFKCPTAMFQLQDEVDNAFRNLTISDVLHQETELHALPFLDAVMKESMRLAMKFDYRRAVPAGGLAVLGHYVPERTVVQFHSEALRNNRTTFGEDVSDFRPQRWLQADLDQWQRTRMEEALLFLRPNIPNSAEARAAWLELKRAAALIIWKFDLHPLNYEEVFIQDAVSPE…
> Aspfu_1|108925
MRPEPQTEGASSKTSDDSHARFVDTAPKRVHEVQRFNEPSREPPKGDVGAEQGGAFGRFKDLSEVVHKATRPLPTETGNGTYIEDSSKGGSLWEDLLSLGIEDAKTVKDFVKTEALRRPIDDKTMLMERIIQMVAKLPDKSKIREKGTHKFLGILWNSLPHPPLSYVGDKYAYRSADGSYNNPTLPRLGAANTEYARTTEASKMRPASMPDPGLIFDSIFARETFKPHPNNVSSIFFTWASLIVHDVFQTGYPDQSINKTSSYLDLSTLYGDNQDEQNMIRTFEDGKIKPDCFSEPRLHILPAASGVILIMLNRFHNYVAEQLAIINENGRFTKPKAEIIDPVEARLAWAKYDNDLFQTARLITCGMYINITLYDYLRTIINLNRDNSTWNLDPRTHDD…
>Aspnid1|8827
MVPYGTCETMDHFRGQPALVLIGASALVGIITWIARLLIRAFVSHPLAHFPGPRLSALSNLNYSWSYMGGRQPYDILNLH
AEYGSVVRVAPNELSFNTAQSWKDIYAPRKGRATFIKSDFYDGGNFADQASSIVSERDPARHSAMRKFLSAAFSDRSLRE
QEGLVTRVIDDFIDQVGQRGNSKDGVDMTMWTNLLTFDIIGELAFGESFHGLETGSLHFWIAVVLESMGQAGLSDFLKRF
PIIGRVFLKLNPRWLNKLMDGAIKHQTYTIDLVKRRIQQKTNRKDFMSYLLLERNSSQISDIQLAAHASDFVIAGSETTA
TCLATVIYYVGRNPRILKTLQEEVRSAFRNYEEINGQSTSSLKYLHAVCLEALRIFPPLALALPRVVPEGGEMIDGHFVP
EKTIVSTNPLAASMDPANFDTPWAFCPERWIRLSEKDQLEASQPFSMGSRSCLGRGLAWLELRLTLAKLYYRYDLKLVDD
ELDWHRDAAMHLLWVKPKLMTQVLPRAK
>Aspnid1|8849
MFQAASSVLSTLYQICANGAQAPLPAGSVWAILVLLLVALILLVCRYADSYDGVPVVNRICALEPRVFSRIRFAFNAEQI
LQDAYRKYDGKPYIIARGDADYLVLPSESVTELNRLPASIINSRMCHAYSMTGHLNGMNVVLKSNLHVKTLLNRITPALP
AFLGPASARMQATMQETFPSVSSWTTIEPLDLVVGCVSRAITLAAVGEPWCDDTELVNLTFEHTKLVFTVMFAMRLVPAA
LQPVLVWMLPHKWRLQKSLQRLESFIVPIVQECKAAKPRPATERPSTLLAWMVAEATNDVEEDPYVLTELLAALAAGGTY
SSANFIVSVILDLIANPQFLDEIREEIRQKHEELQGRWDFAAFNNLPKLDSAFKETIRLTPGSLTTYSRVMLQDYTLSTG
ITLKKGQFICVSSYARAKDDEIYQNAGSYDALRAYNESQQYHAAQPFKGVYQQEFRWGAGRWACAGRHLASLLAKFIVVK
LLDEYEFQFVPGSHRPPNSVFHEFVFVHPSTRLLTRRREENLGICCW
>Aspnid1|1354
MAILWSYLFSSYAVIIGLVTSVYLLGLGIYRLFLHPLAKFPGPKYAALGRWHEAYYDIYLSGKLIFWIEEQHKKYGPVVR
IAPDELHILDADLWETIYTKAGRVDKYDRMSSRFGNDTSVLATIPDSLHRVRRGALNPFFSRQRILGLQDIIRQKLNIFI
KRVEEYKALNAPMPINRGFLAFSEDVIMQYCFGHDYAALNKRGWAPTLHDPIVNVTLAGNTALHFPIVPKIMNVLPQSWI
AKLDPVYVPIFQMQRIREIKDSLTGESPKIDKQTVFSDLIQGDLPASEKADRRLQDEAQLVIGAGLATTGWALTVGTFYL
LSNPKVLARLRRELDEAIPARNPENPSGALEWAELEKLPYLTGVIKEAVRLSHSTTSRNVRRLPKPITYKDWVIPPRTPV
SMTIPFLHLDEDIYPEPKSFIPERWLDNPKTKNGAPLERYFVGFGKGTRSCLGLNLAWCELYLVFAAFFRFFDFELYETD
FSDIELQHDFFLPFPKWDSKGVRVFVKERSA
>Aspnid1|3732
MNYVAYIPLLAIALLAWVIIRRLLFNPLLGIPGPWTARIFGFYEFYHNIWRDGEWCKTFPELHKRYISSPLFKKHHEGST
ERFTSIFRLGTDFYKDESFYTCADNHGSVFSLSDRDDHRERRKVLAPRFSKQAAELAAPKIQARLQDLVQFMVKQSRKGE
GCNITDLFRAVAINWVADVFLGDCGDWVNYEARKLDMLEDIDGLSALIPTLRFFPYLATLNSLLPSSVVNYLTPSAVAGF
KKICKDHTRPLLNTPTKEMARRTEASVAELLIFHRLENTGKPPTLDYLAEEAFAFIDAGVDTTGGTLVTALYHVLKSPEI
LRKLRKELDEAMRRQAKSTDIDPRKLGELPYLNAIIKESHRIWPAIPGPLPRVVPPAGINIGSYFIPGGTTVSATHHSLH
YNETIFPEPHKFNPERWLKEEKSEGGRYLNPYSRGTRACIGINLAQIQLRLTLTHLFGQYELELCDPVPSRHEWKDHFVA
HPKEPIFVKFRERKGQVESVVQSGDEEGRGCKTNFVM
>Aspnid1|6433
MDLKESSLRFLASDIRSVIWRLATLISVVALLRTAWVVIYRIYFHPLAKVPGPLLARITWLYSFWYNIVTKRFYLRVQEL
HEQYGPVIRITPDEIHLSDPENLEKIYFVGSRYPKDAAFYGAFGADRSVFTAPSPDVHRVKRAALNPFFSRKKVLELEDI
VQDKAEKLVGRMKKAFNSTGAIDLHHGFRAISVDVITDYAFGDSYNFLDRDDFGIDFFNGFRDTGPALWTFQQFPVIQRV
AKKMPFWLAERLSAPLALRRSQHMSSRAQVLKVKAAVERDEKVSRTTIFHELLRPDAAEGYAVPNVDELSSEAQNILGAA
SDTTGNTLTIAAYNVVRNPDIYARLSAELKEAFPNPEGRLEFVALEKLPYLTAVIKEGLRLSFGVPGRLPRVVPPPGAEF
NGYHVPPGTVVSMSSWIIHHNENIYANADRFNPDRWLDPSRAKVLERYLFSFGKGTRGCIGMPLAYCELYVTLGRMFREF
DNLKTPAKSSEELIVDDGFSAYHPEKNNKFVFSLS
>Aspnid1|6569
MQPGLSFLVGNWPSVVVLLGFAYFLTLAYGVRKNPLSSLPGPQLTKWTDLLLKFYTVTGQRPRYVHALHQKYGPVVRISP
SIVDISDVSASRDIHRIASPFLKAPFYKMLVRKDGESLFSTTDPEYHRRHRRLLSSPLSDTNLRTVEPLVKARIRLAISR
IREEALSPRGVADIYKWFFFMATDIIGELSFGDSFRMLEIGKKNQYISDLETVAKIGGIRANFPWIISIGQILPLSIFRE
VVVSTDRILEYANQSVERYKRHLAMNPNQPKPTLFTKLYDASLHKEGDGECLSDREIRNDAQSFIVAGSDTTANTLTYLV
WSVLKDRSIQEKLVEELDVLEELSDVHLRELQYMNQVINEALRLYPAVPSGLPRVVPDKGSTLAGHWLPGGATVTTQLYS
LHRDEEVFEEPERFDPSRWENPTKAMKDAYMPFGAGSRNCIGLHLAKMELRLATAYFFRSFPRARISAREDMNDGDMEMM
LYFLLSPKGKRCLVEVN
>Aspnid1|6847
MIFAQLPTLTAQVVHFMQSRLLLCITAFVVLCIIHTFLYAFLLSPVRHVPGPWWARVSRIPLLYATWQRRRSRYASDLLR
KYGRLVVIAPDQIHTSDETAMKTIYAKSSIKTRFYAGMGSWKGVKSTLGFVDYRSAAPTRNNLIQCFQNRNLDTLVDSMA
CHITEFCDMLKPKVSNNKAVDGVVIFRLLALDIVTDILWGEKDTLLSKGFDQTPVFLRRFHAFSSWNALKSFIPGLDTYV
RFLGSSNMRQLRADCNDMDVTAREALDRWHARPEERHQKDVLSMLQAMSNSDDPTKRIPSEHIPAYMVEMLAAGSSTTSH
TAAFACDQLARYPKALEALQKELIEAFPDKENIDERKMLSLRYLEGVIYETMRLYPMIPGPLERHLGEWIEVDGMKVGPG
VIASTAAYDQGRLPDVFPEPEKWNPERWLQATDRMKLNWIPFGHGCRSCPGSNLALTELKYILGTLFRRFRVQLPEDYPN
EPLELADVFAAGSKTGHCWLEFEEMPK
>Aspnid1|8425
MTMAALDVFNVPYSVPLLGSTVVILIGFIAIKALRVGSRPKGLPPGPPTEFIWGNTKQIDLFYPQYQYRKWAQQYGPVYT
VMLGDTAHVVVSGLRDVRDIFIKQGASSQNRPPSRFQLLMRDGFFPGLNNGEKWRQSRRMWQAVLNNSAAKQYLPYQELE
TRQLLFDLLRAPTEWRDHIERYSNSVAMTMVNGRRIIDAADPRVKETIQDLYDLAETGVRGAFLDSWPFLWKLPEWMFPV
CRQARKIAAKHREYIWRNYSDVAKRTSQGEVLPSVNHAIQEKLKQGWPGVSEIEGAEIGHHLLTGTTDTTASTLINWVAA
MCLHPEAQKKAQEEIDRVVGPNRLPTDADAANLPYVQQVIQEAQRWITAVPLSLPRAANAPVHWGKYTIPEETGLIMNSH
ALHNDPDIFPEPDKFKPERWEGKPNASSNGDAQLLFTFGAGRRVCPGQHLAERSLFLVISHWLWGFDTLQATDDDKNKIP
IDKDDLRPGFIVCLNPFPAKITPRTAQHRELIERIWKEELEVSLDESQQWKATPEGIARLLERVGK
>Aspnid1|8698
MAIASLILWGIGTLICYLIYQHSTRSAQRLPLPPGPKPLPIVGNLKDFPPDGKPEYQHWIHHKDRYGGISSVTLLGMTLV
IIHDKKAAHELLEQTSGRTSGRPTMVMANKLCGYESIVVCQDYNARFRRCRKFLHQELGTKVSASQFSAAQELEVKRQLV
RALNEPEKWLEHFKTTAGATVLKMAYDYAVDYHKPDPLVDLIDRMMTEFSLAAVPMAWAVDIIPALQYLPGAPFKKTARK
WRKSIQAAAYIPYRFVQSQMAALTYKPSYVSKLVQLLKGEQSELDHEDEQAIIWSAASLYGAAADTTVITLTTFTLAMIL
FPDVQRKAQEEIDRVVGNRLPGFKDREKLPYINALVLEALRWWPIAPMGFPHTATEGFEYNGLYIPKGAYLLPAVWWFLH
DPEVYDNPEIFDPDRFLEPRNEPTPMTEAFGYGRRICPGRFFADSSLFLNIAQSLAVFNFKKAVSSDGKEIEIDVKPKPG
LLTYPTKFDFRIEPRSERHIQMIRELERQDPLAAGDAEHLESIDNFQPL
>Aspnid1|8829
MILKLIPVTGGAALLLQASALLSFAWLLLAWASRRRRNRLIPGVYVAGLKSGKVPLSQARQAFIHGCADLMLEGYQKTQG
GLFYVPSPAGERLMIPTKYLDELKNAANEEVDFTASFSEMFEGRYTTIGQKWHLHPDVVKKSLNANLELIMPDVYDEIVH
AYRSLLTPSHDWQPVRMSEIFTQIISRASNRMLGGKALSRNRDWTDTSINFTTDTWLASQQLKRYPAWLRPVIQHLLPEM
GRVRRHFTVARQVICPIVQKRSESDNDTKKPLDLLQMLWEGAEPVDQTPEFMAYTALAISFAAIRTSSSVPTHLLYDLCA
RPEYIAPLREEIESVLREEGSIFTKAALNKLLKLDSFMKESQRFNPLSLLTFGRVIQSDRILHDGLVIPKGTIIGVPAHA
ISQDGDFYPSPSTFSPFRFVPSAPGEKTAGFVTTNASSSLSWGYGKHACSGRFFAANEIKLIMAYFLLNYDFQFAGGRTE
RPANYTFELQNMPDETVEVLVRRRKDGNL
>Aspnid1|9587
MLSFGLANDAWGHPWVVLPLAVILYIVVLGVYRLFFHPLSRFPGPVLAALTVWYEFYYDGIRRGLYTFEIQRMHEKYGPV
VRISPNELHVNEPSFIDELYAGSGKRRDKYPYSTCQFGIPDSVFGTPGHDLHRLRRGALSRFFSKTSVTKLEPIIENAIG
KLCTQLESYSGSQQPVKMDMAFSCMTTDVVTEYAFAKSYNFLDSPTFEPNFHRPIVAGADLGPWVKQFPVLLKVMNDLPK
WILTRINPEAAVYIQFQEDLRRQIREVQSQVDKGESNGKIPTIFHELLTGDLPEQEKRIERLWQEGQIVVGAGTETTAWT
LSVTLFYLLDNPRIMRQLQEELERIIPDAAQSVTWHQLEQLPYLSAVICEGLRLSYGVSSRLQRINPLGPLWVRSRDAKG
GPHGKGRWVEYEIPKGTPVGMTSTLIHTNPELFPDPHEFKPERWLDGAGKRHHSLDGYLLSFSRGSRQCIGINLAYAELY
MGLGLLIRRLGHRLELFETTSADVEIHYERFLPTPKDGTQGIRVLVHPESE
>Aspnid1|9644
MLPLTPILAIAGLLALIFRLSLIGRRPKNYPPGPPTLPLLGNIHQMPSRDAHLQFAKWAKEYGPIYSLMLGTQCLIILSS
DEAVKELLDRRSGIYSHRQEMYTGQQLCSGGLRMLMMGYGPTWRIMRKMVHGLLNVSTSRNYIPYQMLENKQMLYQFLTE
PDDFLKHIRRYSNALTTTMVFGWRTPTYEDPKMKQLFDGFSEFAEINQAGAAAFLDFFPLLQKLPDFLVPTKRKAKELHK
HEMGLYKGHWMKAKEEIEAKNIKPCFCQGMYEVQKKEGFSDDQAAYISGTLLEAGSDTTSSTLYAFVQAMLLYPEIQRKA
QAEIDRVIGPDRLPVMDDLADLQYIRSCMKETLRWMPTTILGAVPHAVTQDDSYMGYFIPKGAGVMNNVWAIHHDEKRHP
NPRQFNPDRYKDDTQSLGDAAANPDASKRDAFTFGAGRRICPGIHVAERSLFLGMSRILWAFNISPKKDASGKEIIPDQE
RLTQGFVCMPEEFPATITPRDEKRAEMVRNEWRQAEKELDSETKQWVVAPVDIKI
>Aspnid1|5233
MALLGLLETYRDPLAFVAALSAVFYLLSCLHRRWRRYQFAKENGCEPVVGKIPSYDPFLSLDRLYRLTKLARNRKLLENN
VQRFKEFGNTHRAKRITTPMIVTRDPQNIKAILSLKFGDYSMGDRIRIFGPLLGHGIFTSDGEDWARSRHMIRPNFVKEQ
VAHLEIFEELMDDLFALIPTDGSTVDLQELFFGFTIDSATEFLCGHNVHSLKKRRSGVIDDEPDFAEAFNYSLDNISKNG
RFGPLMFLNRDPKAVESHRICHESMDQFVDKAIRMRERYNEEKIVDEAAERRYMFLYGLAQQTGDRRRIRDEVLNILLAG
RDTTASLLSNMFFLLAKHPSTWAKLQEEVATLEGRAPTYEQLRNMKYLKYCLNETLRLFPVVPVNSRTAIRDTVLPVGGG
PDGQSPAFVPKGTMVAYSVYAMHRREDYYGADAEEFRPERWADLRPGWEYLPFNGGPRICVGQQYALTEAAYVTTRLAQR
YSILESRDPGPWEEKLTLTLCSYNGTQVSLRH
>Aspnid1|9704
MSLASTLPRASFETLLQHTNFMDGIKFVFFAFVVYSCFTIAVGWVVYEWKRKAHGCGKIPRYPHRDPFFGFDIVFGMAKS
LRNDYFLVWLNKVHENLPKTFLVNFVGTRFIYTIEPENMKSMSAINWQDFAVGPMRRNNKATAPFADKGVNTVDGHEWEF
SRFLIKPFFKRETFTDTSRLTLHVDRVLEQLPADGETVNIQPLIQRWFLDVTTASLFGESIESLVYPERAPICWAMVDVL
RGLRLRLQWYKYLWLFRHQAWLDAVEVVHRYLNAHIDRTYKELDEYKRQGKNPEAADRNDLLWYMASNLQDKEALRSQIC
LIFVPNNDTTSIFISHILWNLARHPGIYEKCRQEVLALGDAELSFSVLRNMKYLNAVLNETHRLFPNGVTQVRKCIRDTT
LPVGGGPDGKQPIFVRKGDVVQVNKNVIHRDHDIWGPDAEDFRPERWENLRPYWNFVPFGGGPRRCPAQMLVTAEASYFL
ARLMRVYKRIEARDPNPYVGVMRVGPSNKTGVHIALFKE
>Aspnid1|59
MNSLPLLLAAASVGFLYVILTKGRREKGLPPGPPTLPFLGNLHQIPVKGSYLKFTEWASQYGGLYSLKLGTGTAIVITDP
RLVKEVIDRKSSKYSNRPESFVAHTITGGSHLLVMQYGPLWRTMRKLVHQHFMETAVEKSHIHVQNAGAVQMLRDFCVRP
DLHMLHPKRYSNSIIMSLVYGVRTPSVHTAHMTQLYEMMVRILSLPFLCTQGMPTDRAFVLFQENWSKVMEPGNTPPVDI
YSFLHYIPQKLFGNWLSRAKEVRDEMCQLYGQYLDLVVSRRKKIGSTGSFMDTVLDQNEKLGLTRHQLYFLGGVLMEGGS
DTSSSIILAFIHAMTKWPQVLKKAQAEIGNVIGEDRMPAWSDYGSLPYVAATVKEAMRWRPAVPLAFPHAAAEDDWIDGH
FIPKSSTIIVNGWGMHHNEARFGNPSVFDPDHYKGQTALAPELANASDYTTRDHYGYGTGRRICPGIHVAERNLFLAISK
LIWAFSIEPGVDESGKVIEPDLDPRTGYSEGFLVCANDFPCRIMPRSEAKRESIMREYQRAQEEVFSRFESPSS
>Aspnid1|519
MDLIVPNYFKYVNIDTLLLFPLALLVSLAYCIMWITYTRWFHPLAQFPGPFWASVSRIWTVLHVLPGNAEKTQRKLHEKY
GPIVRIAPDELITSDPAAVKTLYGVKSGTLKTDFYLAFRPPWARFPDHFSAIGGKQHADRRRIVSAVYSMSSILQSEQYV
DACIDLWEEKLGEMADRKESFDLWLWTRMYAYDVIGELFFSKMFGFLEAGGDHLGYIAATDDLIPVQFLAGIMPTYVRPL
FLLTGFLLPKVRGALTALASLTEATNATIKRRLFALSELDSNTKPQRADILGKLLDISHKNGKALNFELADIKMESFSGF
FAGSETTALTLSGILYNIFRNRAVYEKLTSEIDAAITSHQLSRPHITYTEATRLPYLGACIKEGIRMHPITGVSFPRHAP
SCGCEVGGYWIPGNTRVGVNPAVIHFDKSVFGEDAGIFRPERWIEAGANVANMDCHIMQFGMGARVCLGKNISMCEIYKA
IPQLLHSFTFEMGAEEPVKTTSYWFHKPVAIHVKVRRR
>Aspnid1|1392
MAMSFSYSPADIFWPCVKLGVFLALVYITSLIVYNRYFHPLRHFPGPAWAAISPLWYFKRIRSGNPQDVQHSLHERFGDI
ARIGPNILAVRHPDAIETVFGTKNGKAWRKAAFYDSFDPHIPNARTDSFSERDDAKNAERRRLVGGLYAQDNVLRYEPCV
DRLIHLFQQRMQEHSESGKVFDMSVWLERYTFDVVGEIFHGRREGFGMLRDGADYNGWCYLMGVMPDIGAATTYLPWGFR
SLYLLSQLVFQSSRDGVRGMLDVTKQAERATLERWEEMKKGKVLSESDILTGLLDMVQERGKNDSVMASWTVADVVTEVW
AVIWAGSDTTATALTSIFYHLHRNPCKLAGLREEIDAAFEDGRLRFPIRFNDARKLPYLHAVILESMRVHPSLGIGLPLE
SPADGANIGGTYIPGGVEVIVNPAAVHFDERSFGADAKEWIPERWLVDAEATRRMERSMLQFGSAQILHPWINK
>Aspnid1|1432
MPTPIPQPKGLPVLGNLFSLDSKNPWGSFNKLAAASPSNRPIFKISILGHDIVFVTSAALLEEICDETRFRKCVTGPIVQ
IRDAVHDSLFTAYHSESEIWGVAHRIMKPLVSPEAIEGVFNEMRETTDDLIKKWTASSKQRVNVCNDLDRSNHEANMLAF
FHQKVSIMNGTEPAVIASCQNATMEAVKRSSRPKFLTWLMGHQKRYDSDIKIMRNYGAEIVRKRREEYPDGGPKDMLHAL
LHGVDSETGKKLSESQVLDEIINIFIGSATAPNLLSFGLYYLATNPDVVTKAREELDAVVGSGPFEHAHLSQIPYTEGIL
RESLRLSATAPGFNIEPIPSPGNEPVLLAGGEYQVPRTQPLIALLTAVNRDPEVFEDPESFKPERMVGEKYDALPSGVKK
GFGNGKRQCFGTRYAWEWSLLVLARLIKEVDFELADKKYKVTNEGVNYNGAFSTRPVGFFLLASPRASV
>Aspnid1|1587
MALYDVFSTSLTDPLHLTLGILSISLPLLWYLRRGKQTQEQAQSNAPRSWPFNPASLDRKESESPILTFGNSIILPNRYA
HEIRNNDLLSFRDGLEKDFLTTVPGLEAMFTGTFHNHIVWDTASAFSRKLGALIEPLTTETGIFLRENWSDDTEWHAISL
NETMNLLIAQLTARIFIGEELCRNRDWIQNAISYTAHRTAAMKELHWYGRLIPLAHWFLPSCRALRGCVRAGRPFVERVL
EARRTTQGKGEDKSIDALSWIDGVAGENGTKYDATLTQLRLAYAAVHTTSDMMTKVVAALCEHQELIQPLREEIVTVVKE
HGWSEAALAKMVLLDSVLKETQRLEPLASFTLSRIAREPVVLNDGTRIPKGAQVRLTTDNMWNSSVYPDAAIFDGYRFVK
LREQERGANTGTVGGGGGLSFVSVSANHMGFGYGKHACPGRFFAGAETKVALCHILLKYDFDLVDRALAGAQTDGMMIWR
DKRAMLRVKRREAEIDI
>Aspnid1|3645
MHLLAFLLLPPLFLIARYLATLLYTIYRTRTLYSIPGPFWARFTRLWYFRRLWNGHFEEDNVNLHKQYGPVVRIAPDHYS
INDHAALKTIYGSGTKFAKSAWYEGWKHPDPQRWTLFPDRDIKRHGETRKRFSSLYSMSSLVHYEEFVDQCADVFFDRLG
EFADRDVKFNLGEWFQFYAFDVIGEITYGERFGFLDKGQDIDGTIGALQNLMAYSSLIGIYHEWHPLLFGPLSRFSWSGA
GGRAYIMRYVQQKIARHSLQKPQSDVEHGPLKTQTFLEKMILARDKDPEKVTDYHVFMMGLSNVIAGSDTTAISLSSIMY
YLLRNPDVLDKLRNEIDEFTVQGKCSDRVTFKESQEMPYFQAVMKEALRMHSATGLPFWRVVPAGGAEIAGYFFPEGTVV
GVNAWVPHYDDTVFEDAEAFQPERWIEAQKEDPEKWKVMNDMYMPFGLGSRTCIGKHISILEMSKLIPRILREFDFTTGE
KKWNTANHWFVKPTDFEVKVRRREQTTVKPEGI
>Aspnid1|3774
MAILVRLFFALFVVSVYFFRVRLRLSHIPGPFLASLTNINRRQWVTTGRAHTIHTELHRQYGKVVRAGPNTVFVSDPAAI
PAIYRFNEPYQKSEFYDALMPYVRGKSIPDVFATRDEHIHRTMKQPIAAIYSMSNLVSFEPYVKSTIEYFFSRLDSLFVE
TGKVCNFGLWLHLFASDVMGEITFSRRLGFLETGGDMENVMANNWKFFVQAAPATQMPWLDYFWKRNPLLPGSVKPNKVI
EFGVARIQERLHLSEKHPDHVNSRDFLSRFIAAKEKNSQIGPDAIMTWANSNIQAGSDTTAILLSALFYHLLKNPTSLAA
LCTEIDAAAKRGCLSSILTWKETRDLPYLDACVKEAARLHPPISLPLERVIPESGTVIGGFKIPGGTRVAMNPWAVHRDR
DVFGADADTWRPERWLEGEEKAKTLYNSLLTFGGGHRSCLGKNISYLEIYKLVPSILLRYEIGLAEPEKEWHLENRWFVM
PSRFYVRLKARNGVTKL
>Aspnid1|4179
MNSLLFREALQHASSTDISKLLLSAATLGVLSHVSLFRSLPVEEYLYGLLGLYTATVVAVTVLYLTATAFSPLQVLLRVG
CISAAFNTGLASSIAIYRLFFHRLRRFPGPRLSKLSRFYDAYLAGKGLQYHVEIAEMHKRYGDFFRTGPREICIVRKSAV
PLLLSPQSKCGKSTFYAQAQTEAEYCNVHQTRDFEDHRRRRKAWDRGLSVKALATYEPSIRAKADLLVLHIEKNRGRAID
ATKWSMFLSFDIMGKVGFGKEFNNLSTGVEHPGIKAIHDHMAILGVMCHVPWLLNLISNLPGASFSMAEFFKWCEDEIVQ
KHRSWDIKETPQDITSWLLKAYVHKEVSAAPTANALHEDSRAVIVAGSETTATTLASILYFLCKNPEILAKLQLLLDEAM
PGGSSEWTYDKIKTISYLDDIINETLRLRPAILTGGYRVTPAEGLQVDEVYIPGDVNVFVPTQLIQTDERYYVDAKRFVP
ERWNEKKEMIQDGAPYFPFLYGPYVCPKKNLALMSLRISVSKLAQLYDIHFAPGENGELFETRTLDTFTTTLPPLHVQFL
SR
>Aspnid1|4480
MITLTYAAITGLLVLVYFVIWPVFEYFRDPKGLRRYPNMSIFSGISAIPFMLMASRKFRSKELQELHKKHPVLRTGPNSL
SYGDVRAIKDIYGHNTRCGKDPSYIVSAGSHYHLADVIDRADHSRKRKVLSSAYALKNLETWEHKVSDKIARLVKHFDSV
CTAPLPAGQEEPDPADLTVDFRAWTNFFSLDAIVDIGLSEKLGFLDQGHDMCTAERKDGTTYRASLRDALYPNARKQSLL
LWNYDWYPIINRWVNIIPYFAKMQKSSDTWEDIVWHHAMQRRRRYEAGEKLEDFFSALMEDKAGHPLGLEWGEVCAEINI
MMNAGSVTTAIAITNVMYQLLRNPQCLATLREEIDSVYDSEDEVVASYDKVKHLPYLRACLDESLRIFPPTSHGLPRETP
PEGMEILGQWVPGKTSVSMSAYVAHRDETVFPEAYLYKPERWLGEEGKALQPYFVAFSAGARSCIGRNISYLEQTVILAT
LVRRYEFALPSKDWELQREETMNLILGGMPVKVWRRQLDGDA
>Aspnid1|5088
MIIFNISALGPPKPMLQFVGRELVETSRATMLRLPIDSAMHPFSTLPNHELGLYIMWMMSAVFVIFKLLAPAKCDIPTVN
GRRRFEIGQYQARRRFSVDGRGIILNGLQMARVFRVVSQKGPKIILGPEYANEVKSHPACNADVFIAKEFHAHVSGFEVL
RPQQVMKDAIRLRLTRSIGALMKPISAETALILESQWGNSNCWHELDLNFTIASLVSRVSAVMFVGEELGRDQKWLSIVT
NYSSDMFVADLDLCKWPEALRPIATYFLPSCGKLRRHIREAALMLYPILSEGYSAHQNKQNFLDWLEEIAGDRKYNPVLA
QLSLAAAAIDTTSDLIIKTLTDICRFRDSQKLQEDLREEMVRVLRADGWEKSAMYNLKLLDSVLKETQRVKPVVVFGMGR
YVTEQITLHDGTVISKGETINVVNTRIWDPAVYPNPLEWDPYRFVRRRDSGDHAAHLVSPTPDHMGFGLGKHSCPGRFFA
ATKIKIILCHILLKYDVKIPDEEISTVISSGNFLFPDSTLRISVRRRQDNLTIWD
>Aspnid1|5180
MEGVVTMTEARTQSNVSVSDFSLVTDNNPEKIYAQFAELRSRCPVARTADNGGFYLLTRYEDIKNAASNTEIFISSVKAV
IPSDPRGIRRPPLNTDPPAHTPYRTALDRTLRPKRLRRLEPVLREHAEREFAKLVAKGGGDICGDFAAIFAAWVETTWLN
LEDGTAPMLANTAAAWVNAWRRQDAKETSEQSEKLYLIARELFADRRVSPRDPEQDPASSLLQERDTNGQPLKDELLIGA
LRQSLVVGMVAPPLLFGNICNHLSRDKELQNRLRSNPSLIPAAIEEFVRLYVPYRGFCRTPSRDVELCGRTIPAKSPITM
TYAAANRDPSIFSQPDEFILHRPNITSHLGFGRGRHRCAGMPLARMALQIGLVVILQQSSDFEVNGPLQYAGMPEMGISS
CPLRITPRDSVEPLR
>Aspnid1|7258
MDNYTWHSGTLIPSDSPSSIDRSQLYLEILGVLSVVYLLQTLVAYSKSFKAPFVGFRFWYEPKWLVGLRFSQGALAQVNE
GYAKYKNAMFKVARNDSDILVIPNKYVEELRSLPDEKISAIRAHIKNLLGKYSTTLILLESDLHTRMLQTKLTPNLGSFI
EVIESELLFAMDQEIPANLDDWQSVNVFHIVLRIVARISARVFLGVPACRNEEWLQTSIHYTENVFATVMLLRRFPKWMH
PIVGHLLPSYWAIHRNLRTAKRIISPMVRQRRAEEAKRNPDYVKPNDLLQWMMDGANENDGQPDKLAHRQLLLSLASIHT
TTMAAAHCFYDLCQHPEYFEPLREEINDVIAQDGGWKKTTLNKMRKLDSFLKESQRINPPSLLAFNRIVSEDLTLSDGTL
LPKGTHFSMPSAAILQDNGVEPGADQFDGFRYYKKRLNPEEANKHQFAMTDNNNLHFGHGKYSCPGRFFASNEIKIIMAH
LLTDYEFKYPRGATRPRNLTADENLYPDPSARLLMRRRVVAPPQASITPQLVSA
>Aspnid1|8385
MLLELDVSLFSMAALVGTLVCIVVKLFETSPVPKDIPWATEEAERPPPRRRALHRRQSHQFHPGGYSKNQQPFVMPSVNE
GDEVVLPREHSNLVLFAKESEYSFKAHISDFFQLKYTSWPLAFAEKYDFFVKLVSKDLTETLKSDAIAEALANEARACLS
DIWGEDEDNWVEVPLYSAMENHDTSLLNAMTNCSNAIVFGANVIKAFPSFLHGIVGPIVGLVNRWQERVFHTRMKPLIEA
RIKTQREAVDKAALQENLKAQGSLLDMLINAGLRSKWPVEVETMWLAYRIFMINFPGVHTSGISATSALLDILSFPSEEG
LIDMLQAEIQNIAASSCGKWTAAELEQASLLDSAIKESLRFNGINALSPTRMVVAPEGTTLPNGLFLPYGTKIGIPQYAV
HRDSDLYPNPDQYNPYRFYTPGASPAQLRESSMTNTSESYVVFGHGRRQCPGRWIFAHIFKLLIAEMLLKYEIKPFPTRP
KIHRWGRFQLPPLTTKLTVRRRKDTA
>Aspnid1|8440
MLALLLVLVALTSYFLVRMRQQRGMFRNLPGPPHHAIWGHFLIMRDIASSLPPDATPQLFAHLMRQRYGLGDFFYLDLWP
LAPPQLVIAHPELATQIVHKMNLPKESAVMQKWTGPILGEKSMVSANGHDWFIARKSFTPGFQPRKLQQHIPHIVDETQA
FADILREHFHMNDIFKMEDLVARMIFNISAGVILGIKCNAQRDDDEFLELFRKQAALAPQDFWSRYLYDVSPRRYYRKWS
NGRALDRYVGRLVDQRVVSGPAANPDQKTKYYAIDDAIATSRTLNKNIPHTSSLDKYTRDMLITSVKTLIFAGHDTSAST
LCYTFAAISKHPQVLNTLRKEHNALFGTDPSAAADLLRDDPNLVNNLPYTLAVIKEALRLWPPTGISLRRGQPDQTLFAE
GKEWPTYPFAVLVNNCATMRREDLFKDAERFYPERHLVNDPTDPYFVPRDAWRPFEKGPRMCLGQTLALMQLKIALVMTV
RTFDFEIVYEEGTFMYQVLDVTAKPSLGLPTRVKLVE
>Aspnid1|9819
MSNALNPILALTARYRAVDRKRSLTGPDYVWPFGNFRHMFAESRALSHKWRKEYGDIYRIWTGFYSERNRKAFDPLLANN
VAVKHNSRSHQEAAEFVSSIATTRVDGGSNEETMIIKAAGSFLPFTLNETTSIFFGPLTDEEKIELWDVCLAFMGIVDTA
LLKGRLGGVWARKDQTDLPITRLWRDVEVGNLSKDELLQTLTESTVFNLEPTSHALIMTIFLISDNQAFQDNLVAELDAN
RSAITRYLGRKDTLLHYALLEAVRLQPVLPFTLPEAASVDKGLGGYLIPKGTSVIADSYGINVRNPFWGPDATSYRPSRF
TTLTPAEIHRNLSMFWFGARKCLGQFFADKQVRAVVFNLFDRYKVTCSDYSGIAPGINVDKTEYVDRFGLEFLL
>Aspnid1|10212
MTGVLLAGANASLWMQIPVVFAVLLLSKLIWDAFFSSLRVFDGPLPAKFTDIWRAWQAFDGHIDRTYTKLHRKYGSVMRI
GPNALSISDPSMIRVIYSTRNPWKKSEAYRPNDVVLNGQRVSNLFNTQDEKWHNQNILPIRHLWQMTKVLEYEPLIDKTL
NKFVDKLAARFGGGEVCPADEWIGYFAWDVTANFSFGRHYGFIDQEKDVDNLITDSTKGLIYFAPVSQIPWIDHLLDKNP
IVRIGPKPTLTGVLYAFKVVAEYQAQLNSNKVKPGNVDHTLDKYVQLKKTHPDVVNDVQIVNWLMLSILAGGDTSSATMR
ATVYYLAKNADAYKKLVAELTTANLTMPAQWKDIRELPYLDAVIRESMRINPGIAMNFERVAPEGGYTLPDGRYIPAGTK
VGINPAVTNRDYAIFGEDSDSFRPDRWLKRDGESDEEYQERHKRMHDTCDFVFGAGARVCMGRYLAMLEIKKLIATLYSTFDLHLVDPKHEWTYRNAWFVYQQNMPMIITRRKLSA
>Aspcl1|5713
MTESKTIPIPGPKGVPLLGNIYDIEQEVPLRSINMMADHYGEIYRLTTFGRSRVFLNTHELVNEACDEERFSKVVTAGLN
EIRNGIHDGLFTAHFPGEENWAIAHRVLVPAFGPLSIRGMYDDMYDIATQLVMKWARQGPHVPIMVTDDFTRLTLDTIAL
CAMGTRFNSFYHEEMHPFVEAMVGLLQGSGDRARRPALLNNLPTSENAKYWSDIEFLRKLAQELVDNRRQNPEDKKDLLN
SLILGRDPKSGQGLSDSSIIDNMITFLIAGHETTSGLLSFLFYYLLKNPRAYQKAQEEVDAVIGRRKITVEDLSKLPYIN
AVMRETLRLRSTAPLIALHAHPEKNKEDPVTLGNGKYVLNKDEAIVIVLDKLHRDPKVYGPDAEEFRPERMLDEEFDKLP
KNAWKPFGNGMRACIGRPFAWQEALLVVAILLQNFNFQMDDPSYDLHIKQTLTIKPKDFHMRAALRHGLDATQLGIMLSG
SVDSVPPESAGAASRSRKPQAAAPPSGQLKPMHIFFGSNTGTCETFARRLADDAVGYGFAAEVQSLDSAKENIPKEDPVV
FITASYEGQPPDNAAHFFEWLSGLKGKELEGINYAVFGCGHHDWHATFHRIPKAVNELVGERGGNRLCDLGLADAAHSDM
FTDFDSWGESAFWPAITSKFGGGKSETGTKATSNLQVEISSGMRASTLGLQLQEGFVIENQLLSQPGVPAKRMVKFKLPS
DMTYQCGDYLAVLPVNPSSVVRRAIRRFDLPWDAMLTIRKSSQASKGSTSIPLDTPVSAFDLLSTYVELSQPASKRDLNV
LADAAAADADVQAELRYLASSPSRFTEEIVKKRLSPLDILIRYPSIKLPVGDFLAMLPPMRVRQYSISSSPLADPSECCI
TFSVLNAPSLAAASLPPQEQEEAEQYLGVASTYLSELKPGDRAHISVRPSHSGFKPPMDLKTPMIMACAGSGLAPFRGFV
MDRAEKIRGRHSSIGSDKEIPETAKPAKAILYVGCRTKGKDDIHAAEFAEWAQLGAVEVRWAYSRPEDGSKGRHVQDLML
EDRAELVDLFDQGARIYVCGSTGVGNGVRQACKEMYLERRRQVRQEKRERGEDVAEDDEDAAAEQFLDNLKTKERYATDV
FT
>Aspcl1|8211
MSEIPQPPGLPYIGSLLEIDPKYTVKSLRRLGDIHGPIYRLSIVNITRIVVSNHELFDELCDESRFVKSVSGPLSQMRNL
VHDSLFTAHPNEQNWGIAHRIIVPAFGPVPIQDMFHGIYDIASQLILKWARQGPSKPINVQEDCTRFTLDAVTLCAMGVR
LNSLYSEEKPPFAQAMDGFMRESNYRAQRPAFATRLLWWYRQQYDRDIDFIRKFAKELINARRKNPTENQDILNVLIKGR
DPETGRQMSEESIIDNMVTFLIAGHETTSGGIAFLLYYLVKSPDVWQKVQNEVDAVVGSGRITSKHLSKLRYITACVRES
LRLWPTIPVIAFKPKDRQNPTVIGKDKYSLMPGQTIIALLPAIHRDPDVWGEDADEFRPERMVDEELSALPKNAWKAFGN
GARSCIGRPFAMTEMVLITALLAQNFDVEQHDPDYELDIDQIVTLRLRNFFLRVKPRPGIDAVQLANRLFNDQEAKSRPG
PEATMTPAVRDKLKPITVLYGSNTGTCESLARQFSRDASRYGFNPTMLPLDSALEKLPTDWPVIILAASYEGQPAANAAK
FVSWLQKIKKPILSGVSFAVFGCGNRDWTATFHRIPKLIDRLLSDAGAHRLLELGLADVSSMVVQETFETWYGNQLWPAL
RAKYTISELRPLPSKLTVEFTNHLRQATNGQEFIEASVIENKLLTASGVKAKRHLELALPPNAEYTVGDYLHILPMNPPV
TVQRAMGFFRLAEGTYMKVTGGLSTVLPIGKEISVEEALSRYVELSQPATQKILERISLSTPVLTEREKLSHQAASSTSL
QDKRISILDLLEHAPSSTISFADFISMLQPLRARPYSISSSPLNCARSCSLTVSIVDNPEPTARETRVLGISTHYITRLK
PDQRILCSIRPSNSGFTFPDNPETTPMVMICVGSGIAPFRAFVQERVCRAEKGQKLAPGLLFIGCKSPKHDRLYGSELDQ
LEEAGIVTVRYAYSGLPYRKHVQDKLWDERETLVDMYKGEARFYLCGPVELRDSVLAVARRIYMATVEANGEVRGEDEYQ
NWLAKMNKGRFAADTFA
>Aspcl1|3240
MDQFKGQPAWVLIGVSGLMGIMIWIARLLIQAFVSHPLAHFPGPRLSALSNLNYSWAYMGGRQPYDILNLHAKYGPVVRV
APNELSFNTPQSWKDIYAPRKGRPTFIKSDFYDGGNFADQASSVVSERDPAKHRAMRKFLAAAFSERSLREQEGLVTQVI
DDFIDQVGQRGNSKEGVDMTMWTNLLTFDIIGQLAFGESFHGLETGNLHFWIAVVTESMGQAGLSDFLKRFPIIGHIFLK
LNPRWLNKLMDGAIKHQTYTIDLVKRRIQQKTNRKDFMSHLLAERNASQISDIQLAAHASDFVIAGSETTATCLATVIYY
VGRNPRILKALQEEVRSAFGRPEEINGQSTSSLKYLHAVCLEALRIFPPLALGLPRVVPEGGEMIDGYFVPAKTIVSTNP
FAASLDPANFDAPWVFCPERWLRLSAEDQLEASQPFSMGSRSCLGQGLAWLELRLTLAKLYYWYDLKLVDDELEWHGDVA
MHLLWVKPKLMTQVTPRAK
>Aspcl1|4157
MLSPQVVSSFALRGLLLGLFALCCTTVGFVVHRLFFHPLAKYPGPWLAKVSNLYAGYHAWKGDLHLDMWKCHEKYGDFVR
YGPNSLLVNTATGLHDIYGHGKNFRKAQRYAAMVHRAPNTLTVIDKKKHGKKRRVISQGFSDAALKNHEVVINEQIRQLL
AQLKTGEGGKAVSVGSWSSPKNMGRFTDYFAFDVMSNIIFGVPWSTLRTPTYRFVPEVIEKSNVRVGVLAQAPEVTFMRL
DKYLFPEAIKARDIFIRFVEEMLNQGIQVAATTGKGVFATLANATDPETGLPLRKRELGGESATLIVAGTDTSSTALAAC
FFYLSHNRSALERATAEVRSTFQSPEDIRMGVEMNQCVFLRACIEESMRMSPSAASSLWREAEEAGATVDGHYIPPGVDA
GTCIYSIHHNPAYYPQPFTFRPERWIASECHTVKGDVSLARSAFNPFSIGPRSCIGKSLAYVELHLALANVLWAFDLRLA
SGDLGKTGEGVENAEYGRHRVNEYQLYDHLTAAKHGPYIEFSPRV
>Aspcl1|6454
MFPTSLVFGATIVFLLYIAKRLYDAQERYPSHIPIIEPVPGTKNEDVIKAQYAKGPLTKNINRMLDKIYGEIDRVLQREV
GNGAGRVVNVDFLTTEVYLHVFEMVLVGDDLGHDEEWLRIFADYPRVAFNAAVRLAKYHWLVRPVVARLIPEMRGLLDYR
QEVYDILRPFHQERLQAMQTPDFKEPDDYIQSFINHAGAERGNTWRLAESISGTSMAGIQTTARVLYQTLFDLVQYPEYL
GPIREEINHAISQEGGSANLSQAGLLSLVKLDSFIKESQKFHYNNLVSSNRKLFRSLTLSDGTVIPKNAYVSIPGLAHAV
IDKTGNTRPFDGFQWAEKKLTAENPSVYNYVFSGQDDLEFGAGLHACPGRWFASIALKSALVRILLRYDFRLPEGQKRPV
DEYNDGLEMEHDVTATLEFLAREHC
>Aspcl1|6726
MTLSLVVVALLILAISIVGLRHAKHDPREPPIVHNGVPVLGHVVGFIRHGINYYAQQSAKHGLDAFTMDMLFTKIYVITS
PTLVVASRRHHRTMSFEPFITGAAKRMAGLRGPGLDLLREKQFGGKGVHADVMHAMRPSLEGAALDRMNEKMIRLLVESV
DELPTVGSFDFHEWCRSAITIASTDAVYGPLNPYKAKELQDAFWDFEANLAPLLMDFAPWLTARKAWKARELIVARFLNY
YRADGHLDSSQLTYTRWEAQHRGGATVADIARLEAAAAFATLSNTVPAIFWMVFDIYSRPALLEEIRAEVTRHAVHVDAQ
GAHVVDLTDIRENCPLLVSTFQETLRLRSNTVPVRVLYEDTVLNDQYLLKKGGILQMPATTINRAPSIWGRDAAEYDAHR
FIKIHQSSDSRKTANGFLSFGTSPHMCPGRHFATGEILALTAMLVVRYDLAPKSGVWKEPKINLRAVASSTRPPATAVPM
TAMVRKEFEGVQWTFRVSEGKGRYGLIIG
>Aspcl1|7661
MAITAALSFVQYSILHYPLQSFAAAVLIVPFIYVIANEFIRASVRVPGFEGPRGLPLIGNLAQIRKNAAEQYRIWSKTYG
PVYQIQLGNIPVIVVNSAAAAKVLFGQNAQALSSRPEFYTFHKIVSNTAGTTIGTSPYSESLKRRRKGAASALNRPSVDS
YVSHLDVESKAFVAELYKYGHSGKTPVDPMAMIQRLSLSLSLTLNWGVRVASQEEDLFNEITHVEEEISKFRSTTGNLQD
YIPLLRLNPFSSNSRKAKEMRQRRDKYLGALNRDLDDRMEKGIHKPCIQANVILDKEAKLNSEELISISLTMLSGGLDTV
TTLVAWSICLLSRRPDIQEKAARAIHIMFTEDKPLCDSGDDQKCAYVAALVRECLRYYTVLRLALPRTSIRDITYDGKVI
PKGTVFFLNAWACNMDPEIWSDPEEFRPERWFEQPDAPMFTYGMGYRMCAGSLLANRELYLVFMRTLNSFRIEPHDDVDW
HPISGNSDPTSLVAIPKKYKVRFIPKNAKALARDLF
>Aspcl1|1600
MEASLHFPIDASLRAAVAVISAGAFYLLNLVIYRLFLSPLAKFPGPKLAAVTSWYELYYDLVHKGKYLFEIEKMHDKYGP
IVRINPFELSIRDSEYYDELYVAGSVRPTDRYEAFVEGIVDFKGSHIATIEHDLHRKRRKPLDPYFSRLGVSRLEPMLGE
LTEKLIVNRFESFKRTGKVVRLDHAFTAYSGDVINRLCMDDPPDVLVDDPEFSPWWYNMFHNGIATLPLFMGLPWLIHVV
RLIPVSILAKLDPGTQTFNKFKMMCDDHLRVAKREKAAQGSKDTSMMDARPTIFRHLLNSDLPPSELTDDLLSKEAQVLI
GTGTITTAGSLCFICYHIVVNPAIKKRLQEDLKLIMANYPAKKPTWAELETATYLQAVIKEGLRLSFGTMHRRTRVSPKQ
PLQFRQWTIPAGVPVGMSAYYAHRDPSVFPRPDEFLPERWLSNVTPEMSRNYVPFSRGSRRCLGMNLAYAEINHVIATLF
RPGGPDFKLYETSEKDVKPAHDLIVPLPSLESKGFRVIFR
>Aspcl1|2030
MFRENLGPIFLTALPAILLSYFLSVALPSLRLQWKTSHIPIINKKKGEWSDSNAVKRCAHNAQAILQEGHEKVDFQLVEE
VPSKITDQKHQYTGPFQLIGSFGRRIVLPPELGEHVKTDPRFTASEVVRQTMAGSLPGFEGLLPVMEAGAPNVFIQMIRS
KLTSNLGKFTQHLAEETQAAFDEKWGTSTEWHEVDLLASLRDIVTQVSTRIFLGPELCKNKEWLDNTQAYTDNVFKAVRS
IRRFPAWSRPYVQWFLKDCSRIRQQVKRAEEIIEPIIAKRLEEIALAQKGLAEMPNDAITWMHQVAQGKGKDYHGAHIQL
SLSMASVHTTSDLFSNILLQLCRHPEWIEPLLQEAQSVRSEGGWEKTSLYRMKLADSVMKETQRIKPLGVLLSHRHVSDD
VILPDGTLIPKGAIVATNMSRMWDPEFYPNPEEWQPDRYLKRREEPGKEHSSQFVTTTMESLGFGIGSHACPGRFFASSK
IKLLLNHVLQNYEFERVDTGKDATPFFVEYVTNPKAKLRVRRKEISS
>Aspcl1|2987
MAAGTFHSWLYPTYTRPWGVEMEQLQQPWRCIYEEPFALMMSSDLSSFLIHCTFKDVLLGGISLYLVYGILLCIYRLTLH
PLAQFPGPKLAAATFWYEFYYDLFPHKLRYLWKIEEMHKKYGPIVRINPIHLHINDPNYLDEIYAGGKRKRNRDPWYYRS
ESNGPLGWSVFQTVDHDVHRMRRAALNRFFSKRSVQEHEQMIIDKIEILCGRFAEACRTGDIVSLTFACGALTMDVISAY
AFGAETDNLTRQDFAAEYLEAYSKLSQLGPVGRQFPWLAKACLTLIPSSLVHRISPAAALIPRNRLFFRGIIEESVRQQE
AGKGNKGKSIFQDILRSNLPPSEKAPARLAAEANLLVIAGTETTARALSLVLFHILDNPQTVLQLREELAPLMPHPDSRV
SVAALEALRFFPAVITEGIRLSHVVSSRMPRYAPEETLRYGKWIIPAGARVMQSHYLHHMNPDIFPDPYTFNPHRWLDNP
ELKQNYFMGFGKGSRICLGINLVHAELYLTIARLMTRFDMRLHETIRERDVDVKRDCIIGLPSLEGQGIRVRITQDRAG
>Aspcl1|3088
MTPAQVFTDSTASLPLRILAISSIAWIIWKVLLYPKIFSPLRRFPGPKDSHFLHGQLWRILSEPVGVPMRDWINTIPNDG
IIRITTIFNQERLILTSSEALSDALVTHNYDWDKPEQMKKGLGRIVGQGVLLASGNVHKAQRKHLLPAFSFRHVKTLYPI
FWEKSCEMVEAITKATTNADNTNNKTSISITDWLRRAALDIIGLAGFGQDFDALGKPHSELNNIYEKVFDQPQNENVMKA
IETLENIFPVAWLGSLPLQHNRDVKKASMAIRQAARKVIRSQEQFKTKTASSILSGNSLLSIASRSEYFTEDNLIDQIMT
FLAAGHETVSTATAWALVVLCRQPAIQERLRKEIRSQLPSPSQGTSTFNAQILDALPYLHAVCNEVLRFYPPVPLTRRVC
VRDTTIQGERVPKGTNILIVPAALNVSKKLWGEDALEFNPDRWMGSGKNNGGASSNFANMTFLHGPRSCIGASFAKAEFA
CLLASIVGRFNFKFSDPDYKAEVLSAGITSRLKHELLLTVEVVEGW
>Aspcl1|3268
MTSSLPIPLQVLNLGLSFIFAYLTSIIIYRLYFHPLARFPGPKLAAATKWYEFYFDIVKRPGGQFFQELNRMHEIYGPIV
RVNPDEIHIRDPSWFDVLYAPNPTKRNKYWPSAEMAGLTLGTHGTINHDRHRRRRMANAPMFNKRSILSTQGLIKQHIDE
LVEVFASKSGTDEPVDLQTTFLAYTTDVIYHYMFDTDAGYQRDPKVARKWRHSMEAVAQATPFLKQFPNLLSNLLRIPLP
ILIWVLKRVQSDVAGLLETHQVSFLESPWWMTLLTVHKLMAKIVSKYMATKATEAQSETDEESKKVKPRTLFHAIERSSL
PPDEKQPPRLAQEGLTVLFAGGETGSRFLAHTVYHLLCNPDILDKVKKEILDAAGESNEVPDVRTLEGLPWLTASVRESL
RLRAATTSRLPLVVEQEMVYQNWVIPANTPISMSHPDILHNDSIFPEPLRFRPARWFTATEQQNRLFVPFGKGTRMCVGM
DFAYSEMYLSLAAILPRFDMELYETDWERDVQYSRDCFLGEPDPRSPGMRVKVVADNKAFALTETAMVS
>Aspcl1|4435
MLFPVETLTIVYMLGVFALLKTFYNLYLHPLRSYPGPWLARASRWYYSYYLKRGILPQKTKEWHDRYGPCVRIAPDELSY
NTAEAWEDICGHRTGERTESFEKDLTFFPPAPNGVDSIVTVHRRFRRLLSHPMSDKALNSQQDIIGGYVDQLIHELRRRC
DEPGVVDMVRWFNFTSFDILGDLAFGESFGCLGSGVMHPWIELIFTSIKSVMDMQIIRRVPGLFTLILTVAGLRQNQDLQ
DQFMFCQKKARERCSKETSRPDFMTYILRATEEKGMTQEEIEANAQILIMAGSETTASALSGTLYCLLKNPSALQKLRAE
IHAAFQHESDITMRALQGLEYLNAVLQESMRVYPPVPCTFPRTTPRGGAMVCNRFVPAGYIVGVNQLAALTSAQNFARPL
QFAPERWLGDEQYQHDIRKAYQPFSYGPRNCLGKNLAYAEMRLVLTRLLWNFDLELMPESEDWHSQQKIWMMWDKGPLNV
RIRRLRP
>Aspcl1|4441
MFLTTVEWTSVLLGLSLSILLLIGSTASTPYGFPRIGPSRLWTLVTWKKPARFDLPRYAQIGYEKVNKALGKPFITKVFG
HDYVVLPSKYLDDIKRASPKSLSFFQALSDGLNMEASVGHLYASTTEIDVVVKHLNPRLTKLTPLLFDEAEYAIRKEIGP
ATEWKSFNVSNLIGAIVHRTGNRILVGPELCRDEAYLAATTRFSRSLFLHGIFWNFVRLGPFRKLIARLTIGLHLRDRDA
AARMLLPHIHSRRQEKASGVDVAAKYPDALQWTLETPSSFPGDDDPLHQAYQMLHLTFAASSASGVGVTQCLLNVLAYPE
YLGPLREEIKTVVARHSGWTDKALSQMALLDSFIRETMRLHPAGSLTVARTVMDDQFRFHDGLTLPKGANIIAPALAIHH
DPENYTDGSKFDGFRFARYRQKQGDSHRWLASTIDPKFLQFGYGNHACPGRFYAIRKIKLVLGKLLMDYEFQWATPRSVN
SRPEDLAIEAQLMVAPDTEVLIRSCRA
>Aspcl1|4475
MESYMVKSFLLGVSLSLLYLIGKVFINLFQSPLRSIPGPKLFAITKWRLAYEDYRGTRTRYMKTLHDRYGDAVRIGPNEV
SFNSLSALRTIYGAGTVFQRDTFYRMFDAYGKQVMFSFASSKDHRARKKLLNHAYSKTSVLSPNNASMIEEKARQFMDLI
EKEAKDGSLEIFAALHYFSIDAITKFLYGKSAGATTALTASQDRSLLDDILDPDRRKLSWFTIHFPTLTNWLYSRTGLLE
SLLTDLGLLPMRKPSTYTGIRAHALAAAEHLSQSTTESLDVNASIAERLLVAGRTADPKGVPMDHLDVASECADHLLAGI
DTTSDTSMWAMFALSQPENQIFQDKLRAEVRSLGEEVTTDRVVSAIAADKQPYLDAVIKETLRLFAPLPGTEPRFADTDQ
IIDGYSIPKGTVVSMSPYTLHRNARVFQDPTRFNPDRWLGDAEAVAEMKRWFWAFSSGGRMCIGMHLAMAEMTTLLASVY
RTYKTEITPGFEGVSPGVTARYEVFSDEQFPRMEEHVCWVKFVKE
>Aspcl1|4921
MAFWLHYILESISLWAIFKLGLLVALSYLAPHSIYAIYFHPLSQYPGPKLAAISPIPLLVWEIRGIVHSKVKDLHDQYGD
VVRIGPNALVYRTPQAWKEIYGHRTRKGQRTFAKDPALYVPTPNGVNAIITAPESDHIRMRRLVSHAFSDKALRDQEPLL
HTYADLLVEKLQACIESSRSGVIDITRWYNYTTFDLIGDLAFGEPFDCLKDSKYHWWVSIMLDAVKLSVYLKILWFFPFL
APLTKLLVPRSLHQRREASFQLVVDKVDRRLQRQTDRPDFISYILRNKDDESRMSREEIDANAATFVLAGSETTAALLSG
CTFNLLKNRRVYERLVSEVRDRFQDPAEISLSSIATLPYLNAVLEESLRIYPPIPAMLPRLVPEEGAMINGAYVPAGTSV
SISLWSIFHSSTNFAEPDAFVPERWLKNQADENEADNPFAGDKKEALQPFSYGPRNCLGQHLANAEMRLILTKVLWHFDM
DLCPESEDWAEQESYNLWCRPALNVKLSAADGGNRETMM
>Aspcl1|7421
MYTALYLAVFIAVFHYTIVLAINHHRTRKTLSQLVKAHNCSSPKTERPWDILGLIKIYSSTKHLLNETALSNVSALFVRY
GDTYASRILTQRVYFTCDPRNIRHILINRFSDFDASDVRAHLFAPITPHGIFAVDGAEWKEARSLYADIFSATRKIFDLQ
LQEDGFQGLIKQIPRGQAVDLAPVFLKLVLDVNSAFAMGTGLETLNQDQSPEKKEVAEALMYAKKIMARDGFLGPLHYLL
SRKDFYAACETVKVYVEKVVRKEMAAREYRKQSNAATVDDERQKRTQSLLSRILDHTNDVPAIRDAVVTILIAGTDSVAS
MLSTTFFLLARHERVYAKLRQEILDTIGTEPPTYDTIRKATYLRYVFNEAMRVYPPVPFNARTANRDTYLPAGGGPDGQS
GVLIRKGQRVIFASWGSHRSTRSFGADALEFRPERWEGLKNCCFVDGDDADSNGDGGRTIRAARGLVRDDPDHSDFERLE
NRDVRPWMEKIGLNLSNKNGVLVELVR
>Aspcl1|1921
MLAPAVTLLVAVYAAFLILRYFQQLYHHRKQARALRCQPVASGNPGFFGIPAFLRLGQAVKEKRWIEHITEQYGTYGNTF
TQVLLGRRLLSTIEPENLKAMLATQFHDFGLGTRHREFYPLLGDGIFTLDGPGWSHARGLLRPQFTRDQVADLDLMDGHI
SRLIELVPKDGSTFDIQRLFFLLTIDSATHFLFGESVGSLHGGTDTGLLGKSAVGNAQGFAEAFNTAQEYLLTRSRALDF
YWMVNPKEFRDANKRVHEVVDHYVQLALESRRNPEKKKQSGGRYIFAEALAAENDNPKVLRDNMLNILLAGRDTTASLLS
STFFYLARHPNVWTKLRHAIVEEFGDSENPRNEITQTKLKDIPYLRYVLNEVLRLNPPVPANFRVANKDTSLPVGGGPDK
KSPVYVPKGTVVTYSVYAMHRRTDLYGQDADQFRPERWEENGRRGWEYLPFNGGPRICLGQQYALTEASYTVVKLLQRFD
TIENADPGLLVPIQLSNLTMSHDTGVNIRLYSSKGYN
>Aspcl1|258
MTVLTYLLPTSWWGFIPVVVGVFVLTRAVWDALLSPLSAFPGPLAAKVTDFWRAAQAYGGYIDRKYNVLHRKHGSVVRIG
PNALSIGDPNLIRVIYSTRNPWKKSDMYKPNDVLINGHRMSNLFNTQDEHWHNQNILPIRPLWGMGKVLEYESLIDETLN
LFTGKLRARFTGSNGRTICPIDEWLGYFAWDVTANISFGRHYGFIEQEKDVDNLITDSTKGLIYFAPVSQIPWVDRLLDK
NPIVRIGPKPTLTGVLYTFGVVTEYQTQLKEKKSRLNAVAHTLDKYVQLKDSYPDIVDDNQIVNWLMLSILAGGDTTSAT
MRAVVYFLMKTPAANRKLAAELDAAKLDIPAQWRDIRELPYLDAVIRESMRLNPGIAMNFERIVPAEGFTLPDGRFIPGG
TTVGINPAVTNRDPGVFGGDVDVFRPERWLRGAGEDQAQFQARHRRMKDTCDFVFGGGGRICMGRYLAMLEIYKLIATLY
SQFEIQLVDPNHEWKYRNAWFVYQSDMPVIIRPRQRD
>Aspcl1|1220
MESLAVHALLGLTVLYVVNRLFLTKRTPAPLPPGPSPKPIVGNLGDLPPSDAHHWEHWLKHKELYGPISSISVFGQRIVI
LNEAKVAFDLLEKRSVIHSSRPEQVFAGKMVGWENSLAVQTYSDRFKSYRKAMHRVMGSKSVVSEFDSLQDVEVRRFLLR
VLRDPAGLVQHLRTEAGAIILKIAYGYTIDPHKPDILVDLADQALGEFSKAAAPGKWLVDLVPMLKHIPTWFPGAQFKRT
AQEWKARVVATAEQPYAFVRQQMKLGSHKPSYVSSLLEARPLGSHSEEEEWVIKWSAMSLYTGGADTTVASLASFYLAMA
LYPDVQRKAQDELDRVVGCNKLPTFADREQLPYIDALVKEVLRWHTVGPMGLPHTSTQDDIYEGYFIPKGSMFLPNIWFV
LFILTHDQSSDTGRAFTHDPNVYKDPMVFNPERFLGPTPEPDPHTIAFGFGRRICPGRILADRTVYLGIAKSLAVFNFGK
STEDQQPLFLPGVISHPAPYKLNITPRSPEHEELIRSVEIDHPWEESDAAALRNLEY
>Aspcl1|1804
MESIQLAIAIAVLVSLAIYCWRLNPGRVAKLCLPPGPTLLSGSLPGKDIATTFQKWSREYGPVVSFSIGGRTFIILGTRQ
AAQDLLEKRGNIYSSRAPSVWMDKYLYKGLAAAFMPYGAEWRLNRRLHGSLLGVHQTNAYRYLQDIQSKYLLHEFLSTDD
FSHGFHQYTSNVMFTLVYGKERGRDNGDHRRLEQINDMASFILRGASSWTLLLDLFPILDRLPRFWWTWRTEAATLHDKT
KAVYRECCETALTADCWNWSREVTGKRDIMALPWDHVCYSLGELYVAGIHTTKMVLDIFVLVSVLYPTVVSKAQRELDSI
VGSDRMPSFDDLDQLPFINAIISELLRWRPISPIAVPHAVMQDDEYMGYFIPRGATIVANQYGMNMDESIFGDPTRFRPE
RYIENPELPVAAFGFGRRACPGHRLARSSLFIVISRLLWGYDITSADKQGPLESSSPSSVKAAFHVRSPRRQGIIEQDWD
LAEKDDGVILDEIQSRFRRT
>Aspcl1|2021
MLGVLLLFFATAGLAWFLATPFRTGLWHIPGPWWRRYTDFFQALDAYNGRTCQIIQRLHKEYGPVVQVGPRTVIFSNPSM
IEKVYATRAPFPKSYHWRPLRTELKGVHYPSLIGTEDTKTHAALKRPISGIYSMSNVTKSESFINECILQFVKEVDREFR
GKEKPLPVFTWMHFFAYDTIMKLTVSADFGLIRGEADRKGMFRGVDAAQTYRAMAACMPWVHSLLKGSPITKVFEKRMGS
FPRRARELIQSRRANGAARTKDREDLLSQILDTQKKHPNVVDELVVHGYATTPLLAGADTVTIGLTSVVYFVAKHPEVAA
KLHAELKSSGLQMPPPWVLIHKMPYLDAVIRESFRCHPIGAMLSRRAVPPGPGLMLADGHTLPPGTAVAVSGWSTHFDPD
AYGDDVHDFKPERWLKRPSESDEEYAERLHRMSKADLTWGAGDRACMGKNIAKCELYKLIATLYSIFDIQLVEPTKEWKI
KETVLAKQEGVEARITFRPGASLDQLVQGDA
>Aspcl1|2034
MSFELTLEHAIRLLHSSLTLLTSLVGFIAIVAFATQRSPEISSAPLFTPTKSAAGNRKRRWMYDSVNLLQEGYKMFQGKP
FQIWTTEGAQVVIPPDFVDELKMLPDHTFPSALRHFFLHKYLWPIDQHKLDYGHVVIKNDLNKSMSRVFPELCDEVDAVF
PLEFPEFKGWTPIQVYPKMLRLVSRINGKIFVGPSLYDNEEWITISCNYTKNLFLSSAKLRFFHPWLRPMAQFFIPELRA
VWKCNERAQALLTPVLHQRQAQEASASKGGGGEYKKPNDSIEWLRDLVPGPDKNDPLFHAISQLGIGAVSVNTTCQLLTN
SLFNLAAYPEYLPMLREEIESVWAANNQHWTLASMGQLKRLDSFIKETLRFNGHLTATFQRVALRPITLSDGTTIPPGTY
TFAPTNAVNFDSEVYPDPEAFDGLRFYKLRQASSANESKYQLTSITKTELQFGSGRHACPGRWFASHEIKLVLAAVIRRF
DLRLKGEERPKGMLFQTNQLPDVKAEILFKERRM
>Aspcl1|2990
MDLLSWNNLPSIAIVLAFVLYYVFKRAYPSPYPGIPYNAASARKFWGDSSGLLDAVKITQDPAKFIFQQTRKLNSPVIQL
FLAPFSNPTIIVDDVREVKDILSNRTHEFDRAPRTQDAYRSLLPHCSLVKATGPAFKHQRRFWEGVTGTPFLRRVAEPKM
YRCALGLIDLLRAQAKMAGGLPFYCFDDFDVAAFELIWELVFGTNVDAIKNARSKALCATSDTVQPPSLDSPARIPVIQK
PDMCEAVSFFINTVAKSLKSVFPTWHLWYLRQQPVYKRKLAFKNSTIDGLIESTRSKLAGLSEGQLMELEESSVLVTGVR
RQLLAHIRQGQPVNVPFPASVQAEIHDELFMILVAGHETKAVLLSWSVKFLIANPEKQEKLRKALVDALPKGFNGEQPSV
KAILSTPIPYLEAYMEESMRAANTSPRLVRRTTTDTQVLGYSIPKGVTVILNPYIGTQPLDIPEHLRSETSRNSKGNFAS
YWDVNGMDDFQPERWLAEDGSFNPRQFPHLGFSAGPRMCYGRNLALMEFRVNLVLLVLNFKFESLPKDLDSMESQQRLFR
MPRQCYVRLSPL
>Aspcl1|3289
MGLITDILDGVCKYCSTQSIWMLGGVGLLSLLAVAVVVNVLRQLLFKNPNEPPLVFHWFPFIGSTISYGIDPYKFFFDCR
AKYGDIFTFILLGKKTTVYLGTKGNDFILNGKLRDVCAEEVYSPLTTPVFGRHVVYDCPNAKLMEQKKFVKFGLTSDALR
SYVHLITDELESFVKSSSAFQGPKGVFDVCKTIAEITIYTASRSLQGKEVRNKFDSTFAELYHDLDMGFAPINFMLPWAP
LPHNRKRDAAQRKLTETYMEIIKARRQAGNEKDSEDMVWNLMSCVYKNGVPVPDEEIAHMMIALLMAGQHSSSSTAAWIV
LRLATRPDIMEELYQEQLRVLGSDLPPLTYDSLQKLDLHAKVIKETLRLHAPIHSIIRAVKNPMPVEGTPYVIPTSHNVL
SSPGVTARSEEHFADPLEWNPHRWDEHIVENDEDEEKIDYGYGLVNKGTNSPYLPFGAGRHRCIGEQFAYVQLGTITAGL
ARLFKFRNLPDIEGIPDTDYSSLFSKPLGKSVVQFEKREPALKA
>Aspcl1|3543
MDTEIANVSRAAAQSGSPQAWTPQPSSGQNTLLDCLAGWSTWQYLVTFLLGIVVYDQVMYLKRKGSIAGPAFKIPLMGPF
LQAIHPKFDAYLAQWASGPLSCVSVFHKFVVLASDRDLAHKVFKSPSYAEPCIVPIAKDIIGHKSWVFLQGKAHAEYRRG
LTPLFTNKAMATYLPVQEKVFTDYFDRFVTASQANRGRPMAFMSMFREINCALSCRTFFGDYISQKAVKRIADDFYLATA
ALELVNIPLSMYIPFTKTWLGKRTADAVHVEFAKCAAACKANMATGAKPTCIVDHWVLHMMESKRYHERVAAGETDVEKP
TNLIREFTNEEIGETLFTFLFASQDASSSATTWLFQILAQRPDVLDRLREENLAARGGDRNRPFDLPMLESLSYTNAVIK
ELLRHRPPVIFVPYLATKNFPVTPDYTVPKGSMVIPSCWPALHDPDVYPNPEVFEPERWISGDAESKTKNWLVFGAGPHE
CLAKRYVPLSMAAMIGKAALELEWTHHATEKSEEIRVFATLFPMDGCQLVFSKRV
>Aspcl1|4144
MGASAVLLLLEKMDFTQVPPSYILGVLLSSTSILFCLKYLLRSGYRPPELPSGPTTVPLFGNELQVPKADAHFQFTKWAK
QYGGMFSLKRYMNTTIVITDRKLMKSLLDKKSNIYSHRPASLVSHLITQSDHLLVMQYGEEWRMLRKIIHQYFMEPNCER
EHWKVQEAEAKQMLHDFLTMPEDHMLHPKRYSNSITNSLVFGIRTATVHDEYMDELFYLMDKWSLVQELGATPPVDSFGL
LRILPQWMLGNWKNRAVEVGDLMQALYSKVLDQVRARRQRGVYRDSFMDRVLDNLEKTPLTENQLRFLGGVLMEGGSDTS
SSLILTIIQAMTKYPEVQAKAHAQIDAVVGSERSPSWSDFAQLPYINMIIKESHRWRPVSPLGVPHAVAEDDRVNNTLIP
KGSTIVLNVWGMHHDPDRWSEPEHFQPDRFADYPALASTYAASGEWDKRDHYGYGAGRRICPGIHLAERNLFIGVAKLLW
AFEFSEPLGSRSDISAESGASQGFLHCPKDYGCAIRLRAPEKRETIMREFEEAQGVFSRFD
>Aspcl1|4626
MLSLTLFGLYLVSATAVVILVNVVYQHLFRLRNRTEPPMVFHWIPFIGSTITYGIDPCKFFFACREKYGNIFTFILLGQK
VTVYLGVEGNEFILNGKLKDVNAEEVYSPLTTPVFGSDVVYDCPNSKFMEQKKFIKFGLTQSALEAHVPLIEKEVLDYLE
TSPRFQGTSGLVDIAAAMAEITIFTAARALQGEEVRSKLTAEFADLYHDLDRCFTPVNFMFPWAPLPRNKKRDAAHVRMR
AIYVDIINQRRRDGGEDTQKSDMIWNLMNCSYKNGQQVPDKEIAHMMITLLMAGQHSSSSIGSWIMLRLASQPEVLEKLY
QEQLDKLAQGGPGSNLRPLQYKDLELLPYHQHVIRETLRLHSSIHSILRKVKNTLSVPGTSYVIPPGRVLLASPGVTALS
DEHFPNASRWDPQRWENQTTKEDSGEMVDYGYGAVSKGTASPYLPFGAGRHRCIGEKFAYVNIGVILATLVRHLRLSNMD
GKEGVPATDYSSLFSGPMKPSIIQWGKRSNDLSK
>Aspcl1|6674
MFVHTLLANLSVGDVAVRVSFLLSALSIAWVVYQRFISQLCFIPGPFLASITPWVQLYHGLKGDRHLWLHRLHQKYGTHV
RVAPNFVSVNTARGLHDIYGHGKRLRKANFYNAFPAIKGVYNTHNAIDKTMHGRKRRVLSQAFSDHALKSMEDVMLLHVR
QLCAALAGGSAAGQKAVFNLGDYFSYLTYDVMGELCFGKSFDMLVSSGKRKLIELVDRAANRHYVCGLWMPLDTWHLDQI
FIHKLTNDRWNFIMNSRVEANARAKERAQAGREAKKDFFYYLLNAKDPETGKGLTTPELWGEANVLMIAGSDTTSTTLSA
TLFYLVRDPRALALLQKEVRDAFTSVEEIITGPQLNELVYLKACLDEAMRLAPAVPGAPPREILEGGASVDGVFLPAGTD
CGTPTYSVHRQAEYYPEPETYIPERWIEGATCKTATESWQVSKEAVEVARRAFCPFSIGPRGCIGKSMAFMEMRLTIARL
MFLFDFELADRRGEDEKGQLALVDHFTSAKYGPNVVVRKREM
>Aspcl1|6739
MIGFEMSAILAFAVYWMVLYPRYFTPFRNLPTPPQRRILTGNYPALFPDNSWLPLRKLAENTPNEGLLRIYSALSGEVLL
VTSPPAIRDMLTVNAFDFAHQDLVKIAIKRFTGSNLGFLSNEDFKLHRKNMMPAFKVSHIRKLSHIFWQKSQEMVRCMAD
ELRLNPDTSINFREYVSRATLDNIGLAGMGHDFNALKEPENNLRTHYRKLILDPTKVFNWVGLLSRYFDMRILLKVPLRK
LVEISKSANYLRGITGEVIQQRKEKLVADEDLRDKDIITVALASGVFEEDHLIDHVMTFLTAGHESTATAFEWTMYELGR
QPEMQKRLRAELNEAIGSDLAMTDFEKRVQSLPYLNAFCSEVLRCYPFSPIIVKVAKQSTTITGERIPKGTIVLYSAEVT
NHDKRLWGPDADVFNPDRWMGEGNAKSGGAISNYAMLTFGAGPRNCIGLNFARATLECLVAAVVITFDIEPANPDTAGKL
KFGQTKKSAEGVYGRLKLIRP
>Aspcl1|7215
MALATMLLSLALAACIARVVYLCYFHPLARYPGPWFARFTNAWRFVTFFGGQHHLIEQRLHAKYGRVVRVAPNWLSFSSS
DDFEAIYGFNKAIEKSDFYDFGRDRGSRAESIFSTKTEAGHRVRKKKIVGPALTSSKISAYEPVIDKHVDILLLRLQSAD
PLPEPNGHGPLSVNMAPLVHQYTLDSMLELIFGPTLAAHPYTDTPAGDGICRTLRIMTKMAWSFSLWPAFGWLMNTRLVD
AVLRRPTRNKQGVATGMAGLMGAVMPMLQKNPQQVTQSPQPSIVKNWLDIPASDANRMSPGEITADAFNMVIAGPGSTAA
ALTAVLYHLGSQHGQTWQEKIRDETRMPTVSSPALQAVIKETLRFSAAFPTAFPRVIRHGAETAIPGLPAPLPPGTMVSA
NTFVLGRSAEVWGDDAGQWAPQRWLGDEQQRREMEAKFVAFSKGSRSCIGRELALLVLASAVTGVVQRWRIRSQGALRGK
SFLEMQYDECWMELEPVAL
>Aspcl1|8602
MALISELLESRYLLQGIALAFFLVIVSHFYQELADGYPYRNIPLVGRSRWELSNGKAKDRFVKSAKELMAQGFSQGRTVF
QLMFTHTPMIVLHPKFIDEIKSHPHLNFDEANKKAFFGSKIPGFEPFEGLDKDHILLDVINKKLTHTLGNLTIPLSQETA
AVVKETMPPRTDEWQPLMFAREIPYLVARLSSLVFLGEKICRDKEWLNVSVNYTTDAFIGARALRLWPTITRPVVHWFLP
STRRVRKHIRVAKKIVQDEIQKRELIRQGKLPAEDPPRTHADALDWFREVAAGRPFDETRNQIGLSLAAIHTTSNLLTNV
MYDLVAYQEYIQPLRDEIRAVMEEDGSLRKTSLTKLKLMDSVMKESQRMNPVSIAFLQRLAKADLTLSDGTYIPKGATLI
VSAHAMRDESIYPDANQYDGYRFYNKRQEPGNEHRFQFVTTSPEHFGFGHGIHACPGRFFASNEVKILLIHLLMKYDWKF
AEDKGRPQGFMHGTEIICDPRVKFLYKARTPEIDLSSLGEGLAA
>Aspcl1|1652
MAVQASSSIHHLADLGTSAALTGVVLVLLCGLLIVISDYLDGWQQRRALKGIPIVDEGSYMRPLLRWKRFDAAKEYARAY
HLYSKNGQPYATRLQNDDYGIVMPLNSAKEWRALPHEELSFLHALAEFVDMNLYSDVTDRTPIQAVHSCNNTQSLNHLNK
LLVRNIDNVLPSIFKQPTQDKWLEVNTFQTIMSLCSTVTMSLLLGPDTPYDPVLHHHVSSFGAAIMESCYGRTAYPRILR
PFAWRFSPQCRGLRTHLSMARARLIPEVARRVAAARKANIEVKDSRPTSLLDALIEAALENGSLNRDGICTNEKAQLQIL
ADDLLFFHFELSKPTTVNIVFQMYAIMNHREYMSPLREEITKALELTNGEWTVETLKYAPKLESFTKETFRLLIAKLVVS
FRRVMKPVTLKSIDLSLRPGTILVSPCRDIHQDPDFYENPMTFDGYRFYDTNSNACTPRVATTSLTFLSFSHGTGSCPAR
VLASQICRTIFIKFLVEYDVELANKKMPAYGFTNGPVFLPNPEVMMRIRPRGNGMQ
>Aspcl1|4143
MEPMLLLILVAAVVLLFVRWAFVYGHRTSNMPKGPPTLPFIGNIHQIPTQYTHIKFTEWAAKYGGLYMLKVGNGNMAVVT
DRRLVKEVVDRKSGIYSHRPHSFVSHELITKGNHLLVMHYGDQWRTFRRLIHQHLMESMVDSQHVKIVNAEAIQLVRDYL
VDPEHHMAHPKRFSNSITNSIVFGIRTADRNGSNMKRLYKLMEEWSEIMETGATPPVDLFPWMKMLPQWMFSNYVNRAKA
IGVQMETLYTDILNKVIKRRNGGQNLGTFMDRVLDGQEKNDLPWHQLAFIGGVLMEGGSDTSSSLTIAIVQALILNPAVQ
KKAHAEIDAVVGSDRSPVWEDLEKLPYINMIIKEGHRWRPILPLCFPHALGEDDWVDGKLLPKGTVVVINTWGMHMDPSQ
PDDPAAFIPERYANHPQLAPEYAAGKWENRDHYGYGVGRRICPGIHLAERNMFLAIAKLLWAFEFQRGEGKIDSDPVTGY
HNGFLYCAKDYPCRPVVRNKTIRATIEREFATATKEVFSQFTEG
>Aspcl1|6371
MMITLFTLAVVSIGFFLWWLLTVQPAVTKRALKHIPELRFEDNDTPERYTQDSRSLLFRGYDKYLRHGIPFQMRHPIEEL
GPQVLLPMKYLDEVKYASTSLFSFPLFSEKVFLLNYSNAPRQTDAAAHVVRVDLTKNLGALANGMYQEAIEGLNQSLSAS
EEWNTLPAYDFLSSLTAQVTALALVGPELCRNREWIDISLQTTFAIFNAAFTIRSQYSPRWRWLARWQSDAPKRMRAMRA
RAVELLAPVYQDRLAAIKEHDFGAFADCLHWSLRGNGGETSLTRIAEQQLFLTVASMHTTSSTLTAVLFDLLIRPEYCAE
ITKEMQEALTECEGKWTLQEVAKMRKLDSFMKESQRVHPIGFITAQRMTVRPHTFKDGLHLPAGVIFQFPADAVHHDPAI
YPRPDQFAGYRFLHLRETVDANRYHFASVSDTMLGFGAGSHACPGRFFTSLAIKLILVVLLTQYEVKLADCDGSRPANGFNDFNMGPSREATIMIRKRSGL
> Aspfl1|32690
MDFISFLHQENFKEVLETDLLQLGVSAALLGVLLHITIFRRVALLTTLFNTSLNTSISIYRLFVHRLHPFPGPFACKPTRFYSAFLAAKNIQYNVELKRLHKQYGNFVRTALSVYEPRVIAQAKKLMAQVEANQGKPLDATTWSMLFTFDIMGDIGFGAAAGYQGFFKWCTDQVETKRKVLSPRYAFGLAVDETSVYPDATQQSWDHDKYPQDIISWILKAFIDNDVSAPPSEPALHDDSRVVVIAGSDTTALALASIIYFLAKHPQILQKLQAELDNAMPNGPRSWTYDKAKTICYIDDIIHESLRLRPSVSGGGYRVTPAEGLQIDEVFIPGDVNMFVPQQLIQTDERYYKFSKEFIPERWGEKKVEWGTDKAPYFLFSLAVSTLAQRYDIRFRTGD…
>jgi|Aspfl1|36408|
MDFGGILLHLEARSMATVLIAGLLVYWVGSAIFLAVLHPLAKFPGPKLAAASDWWLVYHEWFLGKSLTDILFDLHQNYGP
VVRYGPYRAYSDIYNVKSKWDKDPEVYKAIVDTSSAFGLRNYHEAKERRDLIWPFYSRQSVQRMQKAINRQISFLVDQLD
KQNQEGKLSNMSMAFRCLAQDIMADICLGKSFGTLEERDFGSPLIHALDEGLESYVLMKSFPTLRNILYSISAMVTLPGE
AEFATYGTIVADHVTRGIQQPDTIPPNTMLGFLVPTSSNTAKEAPQPKLSQGHMTEELQTFVIGAGETVASAMVQGLSGI
LQSPDLYKNVYEEIVQVWPETDGPVPPIEVLEKLPLLTAVIKEALRLTHGVVTPLARVISAGGACIDGHHVPGGTSVGTS
HVFIHMSSDYYDAPDEFRPERWLGSSSDKHLVAFSKGPRGCMGINLAWCQLYLVLATLVRTVQMEYPADLNDIKIKWKDC
FQPLYYGRPLQVRCTRAEGHS
>Aspfl1|36484
MDFQNAQHLVAAAQKVRAEYLKGAHTTAISVQQNTTCRDDPVKGPLWVSKFSLPCPTDDNSRELLLRLIDEANEHLEGLR
LCDPVTHRISRQFPDQPLQCRGIFIPANSTVGMTAMLTHLNEKIFPEPRVFRPERWLGSDGKRLERYLVPFNRGTRSCLG
MNLARAELVLILAAVFRQFDFDVSGVNRERDIDIRCIPNHTPFRFANTFGDALYDHRVGGEFGPFAETSDFTSYSIPEHT
SSETRNAIPSVLSRPYRSFFSHAALHSTNILISQGRLSGIVDWECAGYFPEYWEFTKAIFEIINNETLEKIMLNAFDEDYGDELDVERTLWRDSPFGI
>Aspfl1|30992
AFFGAKLPGFEPFGLDKEGIALDVINKKLTHTLGSLTISLSRESAAVLKETLPPKSDEWQSLVFAQEIPYIVARLSSLVF
MGEKVCRDKEWLHVSVNYTIDAFGAARDLRLWPSITQSLVHWFLPSTRRVRKHISVAKKIVQKEIEKRELIRQGKLLEYS
PLKPDDALDWFREVAAGRPYDMTKSQISLSLAAIHTTSNLLTNVMYDLIAYQEYIQPLRDEIVAVVKEEGCLKKTSLTKL
KLMDSFMKETQRLNPVSIASLQRYALADITLSDGTFIPKGAMLVISAHTMNDESIYPHADTFDGYRFYNKRKVPGNEHRY
QFVTTSNEHFAFGHGLHACPGRFFAANEVKILLIHLLMKYDWKFAEDRGRPQSLMHGTEIICDPNAQSRNPSAFMTCLKA
EEGLELQNDLMSYRRKGDAILYASYYFKTWRRLWRTGFFLLGNILYVTIYLTLIGSARSFNPMHFCKMTKFIDNGPIQVE
LQTHSELFTCLG
>Aspfl1|32518
MVLAGEDLVAMFTVTHVILALGAYVALRFAYQIVYYRFFHPLSVFPGPFWGSVTRLWIAWHNLRETEVPTVYALTKKYGM
ILQVSAAGILELMCGWLAGPVVRITPTLLLVSDPTKLPDIYHRNADKTGHYITGSFGETESLFNIRSHKTHAAFRKHIAG
PYSFSNVKRMEPLVDARIDDWLNKLDETFASTGAKFDFAWWAVEIGFGAPFGFIEQGKDVGGLIQGFHDGLPAFGLLARL
HPFTSWMKTTFMKKYLVAKPEDNTGIGVLMRFRDRLIEQRLREIAEGKDVGRVDLLQTFIDARTEDGKPLDMDYLKAEVL
LVLLAGADTTGTVFQSLVNHLLVNQEVYERMMEEIDTASRKGLIPETIPQYDAIQEHLPYYVACVRETRCCTDDIAIAAC
DKESISRLHPQGRQDRTIGTLNIFVRVNIKAEGLP
>Aspfl1|33388
MLLLLLETLALAYVAWSLVAMEINYRRACAMKIPLVRLCIDPQNLLWVILEPHLWPWLDRLPINWGNFGRYSRRGWYFAD
RGESHRRYGPIWALVTPKEIYINVADSEAIHDIFQRRTDFIRPVEQYTVLEVYGPCISTANTTDWPRHRKVLATPFNESV
MSFVWDESVEQTRQMIDIWASPDLDKISSVAKDTRTLSLNVLAAIGFRKSYPFRSGNGNSHREQSDSVSYRDALQTVLDN
AILLMIMPRRLLSLSFAPESWQQLAKAATDFKQHMVRMLDEEVQALNEGKAGSGGLMTSFVRVMNLKQEDAPSKGLTTDE
IFGNIFVINFAGHDTTANTLSFGLLLLAAYPEVQDWVAEELLLLTNTKGQYADLFPKLNRCRAVMLETLRLYPPIPSLPK
WTNDQAQPLKVGDRTIMIPPKVGINPSLLTMHIDPQHWEDPLEWKPSRWITPTKLVRATSIEDEQLITPVRCTYFPWSDG
PQNCPGNKFSQVEFVAVIASLFRHHRISPVANAGETFQQTRERVLATTRDVDLQLLLRMKDAERVHLKCRRV
>Aspfl1|33910
MFQFLFQPWIIALAGAGYLISLAVYRLWLSPLAKFPGPKLAALTLWYELYYDIYCEGQYTFQIIRMHEKYGPIVRISPWE
LHISDPDYYEVLYSRDSPRNKYEYYTRQFGLTKTAMATVDHYHHRLLRSNMNPYFAMTRIRKLEPLIQGLVDKLYDRLRE
FKGTGTPVALQYPFTCFATDVVTDYTMGAGFHYLDEPDFVPRWSRTLSGVAKSGVYIKPFPWLIKVFNALPESWLSWLNP
EMDLTFHFQRRCREVIASIMEEQNANGYDKVKSQFSHPTFFHDVLNSNLPPEEKSPERLWQEVQVVVGAGAETTGKALTW
TMFYLLHSPDKLQKLREELNQLDPDRTATLLDFEKMPYLTSVILEGLRLSYGLSTRLQRVAPDRALQFREWSIPAGTPVG
MSSTLMHHDERIFPDSHKFIPERWLDLEQRKHLEKYMVAFTKGSRQCIGMNLARSEILLALPKVLRELDFELYETTLEDV
TLAHDMFLPFPKMDSKGVRVLIK
>Aspfl1|34231
MDIKEKPTLYAFALGILIHILYFRIGEHHLYPARYIYGYFGSFIGVAAFLYLVEELPVHSASYRSLYLIFTHLLGLYSSL
VLYRLLYHPLRHFPGPFLSRVSVFWLSVQLRHKTLYRKLADLHNEYGDFVRVGPSDLSIIHPKAVNTIYGFKSACTKSAW
YDSSAPLRSLHSHRNRAAHDKHRRTWTPGFTDRALHGYEKRIQVYRQKLINQIKSMEDSKPVNINTLFTWYGYDVMGDLA
FGQSFDMLVKSESHWAILMIHSMLKPMEYLMPIWFFRLLLSIPGTTKAFWKFNEYWGQLFKMRMATKQEIPDISACLLEP
LKGRAPTPDEFNVLLGDASLIINAGGDTTATTLTTIIYELARRPGEVQKLRTELISCTTDPNGEYTQESLAILKHLNGVI
NETLRIHSPVPSYIPRKTPPEGINIDGTHVPGNMNVSCPQWVIGRSESVYQNAQNFIPERWYLYPKMIKERSAFAPFTTG
KDKIYATLIH
>Aspfl1|35728
MDTLWILAFSSGVATHLLLYRSGEWDIKAPRIVKIYTLLGATLVYLERADLLDGFPVSTRPKWGIAVILYHIFGVYASML
FYRAFWHRLCGFPGPFLARLSNFYVTSLSAKRLHLYEEVQKLHQQYGDYVRLALRDYEPRVSHYAKQLLEAVRKNVGKPM
DMAKWFNYYSFDVMGDLSFGKSFNMLAGGQDTYFSTQLHADMKSIGLFSHLTWLFPFFKRIPILNKDYLKFWDWVGGRVE
ERIKNDPDRPDVFSWILDAFQNGPKTKQDHLDLHGDAYLIIVAGSDTTAATLTNLFFHLVVDHTWQAKLQEELDALPELT
QEKVTGVKLLDALINETLRLHPAVPSGTQRLTPPEGLQIGDKYIPGDVMVCIPTHTLFRDERAFVRPDEFLPQRWMTQPE
LVKDASVFIPFNAGPYSCVGKQLALMELRRVTAEILTRYDVEFAQGQTTEDFLDGYNTI
>Aspfl1|36086
MDLYKAVVLDLHLSPGLISAIHKPTVLVGIACALFFSQLLFWTAKYSHKKTKGLADLPGPSGWPLIGMGLDLPVRPRELL
NRWAAQYGDVFKVRVGWYNWVFFNSPDAVKEVFDRQAAVTSGKPPLPIAQDYCLRGDGVLPMTYNAKWKRLHAFLKQLLS
AKASAAFIPSQEFEIKQLLADLSHEAGKNSTDFYMHIRRMTFSIVMTSAYGLRIPKWDCQEVRDVYGNMRMLSIILSPGM
FWIDVFPPLNWLPRFLFPSWPKANAVPEAGPETTASALNGLIRYLAMFPDAQARAHDEVTRVLGDTRMATLADEPNMPSR
LIRSEWGQAQQAGNFGKPIGYLLLPQMGT
>Aspfl1|36749
MSECLPFAVRGMTSILYFNPSRLELALSWPQTTTAMYFLSLPALAIIVPVGYVLLHLGYNLFFHPLRGYPGPLLWRASSL
PWKIALLRGTMHHDLMRYHQKYGDTVRIKPDEISYANAQAWRDIHAHVPGRPEFLKDPVRLPLAPNGVMSILVSDTKNHA
RFRSLFGHAFSDKGLRTQESTIVQYADLLVEVLREVADTGRSAEMVYYFNMAIFDSIGALSFGESFDSLKSRQLHPWVDA
IHKNLKSVAISHVLRSMGIEFLTPYVLPKELRGKRQENYSYAVEKLNKRMKMEGDQGDFWDKVLVKSADDNQRGDGMSAG
EMLNNAAVMVVAGSETTASALSGAMYLLCLSGKIEKSTAEIRKNFASPEDIDLISVSHLPYLTAVIDETLRMYPAVPGQP
PRVVPAGGATVCGRFVPEETRVGVSHLGTYFADYNFTHADKFIPERHLQKTEEPFKYDNYGAYQPWSVGLRNCIGRNLAY
AEVRLTLAKLLWHFDFTLDVDKTGNFLDQKIWSIWAKRELYMFIKTRALYRLWIHPLRSYPGPRWWAIWRGPYILSNIRG
NLVRDLQRLHQQFGSVVRIAPNELSFIVPEAASPIYTSNPEFPKDPMHLPPFHNGTPGILAADHAHHRRYRRLLAFSFSD
KGLRQQRSLIERSVNLLITRLHENCGQGPLDLTLWFNWATFDIIGDLAFGDSFGCLDNVQTHPWISSIQGNVKLIPILNA
FRRYRLDGLLQLLGSRKLLEQRRRNAQFTTDQVDRRLKNSSTPRGDIWDAVLAQKPDGEPPMSREEMISNASAIVLAGSE
TSATLLSGCTWLLLKNPGHLHQLTSRIRSQFTHASEIDSQSVSRVEGLQAILEESLRLYPPVPMQSNRIVPQSGAYIAGG
WVPGGTSVGLQQFVACRSSSNFHRPEEFLPERWQGQGEFAHDRREVSQPFSIGPRNCIGRQLAYVEMRLILVKLLWHFNL
RLDTTQMKDTDWLAEQGIWILWDKKPLWVTLEPRNE
>Aspfl1|25652
MDEFTISAGSLCLLLLVVGFSIQSIYRLLFHPLRKFPGPKLAAISHLYEFYYDVICNGSYLFKIEQLHQKYVVRINPREL
HINDPYYYEQIYAGSSRIREKDPRFIGVFTTPLPMVATVGHEHHRVRRGLLSSYFSRRALKKAELIIDQKVDRLLVRFHS
AFKCHAVLPLQRVFAALAADIVSEYCYGASQGYLEQKVFQNQMIDAVNYVMSMCHINKSIPIIPKLLRCVPVGLMEKLGL
QMADVIGVRNLIRREAAKSLDKEWLSHDTNVLSKNVFDAIAAADVAPQEKTLRRLEEEGAALFGAGIETTARALTVAMFH
LISDETMIRKLRDELKQVMLSPASRPTWAELEQLPYLTGVVNESLRLSFGLVARSPRVSPIESLAYGEYVIPPGTPVSQS
AYFVHMNPQVFPEPESFNPERWIKAAEKGQYLSRFLVAFSKGSRQCLGMNLAYAELYLTLARIVRLVDMKLVGTTIDNIR
VGRDLGHPAPKAGNFEVKVEVMGIASKS
>Aspfl1|26495
MMLVVSLLLGLTGLYIIRWTLGERKTLKRLPPGPTSKPVIGNLLDLPSPGTPDWLHWLKHKELYGNAMLKVGNIMTQDWD
DTLGLIPYNSRFRAYRKALHQEMGTPASILKYHDIIDMETHRLLFRILENPEDLVQHIRKIMHTSREAGSIILRVGYGYV
TEPHARDPLVDLVDKAMEDFSQLVLPGAWLVNFIPMLKYLPSWFPGNGWQETAKAYKKRVTAMRDVPYTFVQRQIKKQNH
VPSYVSSLLEQGNVEPGSEEEIVAKWSAQSLYGGGAETSVSSLACFFQAMVLNSNVQKRAQEEIDRVVGTSRLPDMSDRE
NLPYINAVVKEVLRWHPVTPLGVTHAASEDDTYNGYFIPKGSILVSNIWAIAHDPELYHDAIEFKPERFLGVNGRTPEYD
PHLLSFGFGRRICPGQHLAAANLYLAIARSLAVFDITHLVKNGKEVPVTPEFTTGIISHPAPFELSIRVRSPEHEKLIRA
VEKSYPWEKSHAEELQLKI
>Aspfl1|26866
MSYMVLGLAIGVIFLYFIRSFLARTKSFAPFPPGPRPKPIIGNLWDLPPQGTRDWLHWLKHKDLYVSSVTVFGQTIIILN
EARLAYELLEKRSAIHSSRPSCTFAHMAGYGDIMTILEYSERLRTTRKVAHQQIGSNKAISRFSHIQDAEVCRYLLRMLR
DPGNWLEHIKKETGAVILKITYGYTVEPHGRDPLVDLAEDAVGKFSLAMVPGAWLVDSIPILRHLPSWAPGGGCTRAAEG
FQTAARNLGNVPYAFTKQQMAQGSNVPSIISYYLESENIQPGSEEEHLVKWATATLYGGGADTTVSTMMCFFLTMALYPH
VQRKAQEEIDRVVGATRLPGFEDRENLPYIDALLKEALRWHPIVPMGVAHMAMEDDMLEGYRIPKGAAILSNIWAFTHDP
NEYHDPMTFKPERFLSDNGHTPERDPHLLAFGFGRRVCPGRNLADSNLWLTIARTLAAFNIAKPIRDGKEVDIQPEFQAG
LISHPEPFDVDIKPRSAGHHELILAGEKQYPWEESHAEELRRAIAVL
>Aspfl1|27057
MDLTLHLILFLCFWACYLLFEKQLQQRSPLPPGPTPLPIIGNILQFKRKQAVWETISQWSDQYGPIMSFKVASRTIIVLS
TNQAIRDVLEKTPVNSSRPRFIGVNENLTRSMMPIFLPISDKWKAIHRVQLSLVNSRSAKGIAEIQLLTAKQHLFNMLEN
ANYDIADHINRFTSNVVSTVLFGTNIGSVSQTKSNGKFGLADQFIASICVEHALVDLFPILEHIPGVARLGASKGNAWFE
SIRQQYTEDIQRAINSPTWSMIKAAHQQKIGGMSEDAFRMWNVEMEFALGMTSSMMIANLVAMAVSHSHEFRQVQSEIDR
VVGPERLPTADDLAHLPRLHAFVKEGIRVAPIVPFSVPHAAVEENEYMGYRIPVDAIILPNQWHINREPKYFEDPAEFKP
QRWIDNPNLPGPALFGLGHILSRQNTCAKYIATEYGPDLLWILIVGIRLGLDLFSREDQSFHIIIFDYLPLISICVTYGK
GLYLVTT
>Aspfl1|27532
MGQGPIIRINPHELSIRDPDFYNEIYVTESKRRSNHYDLFARGIGMDESHIVTVDHNLHRKRRKPLEPFFSRAGIARLEP
ALVEMSLKLESRLRQYEGKHTVITLDHAFSAFSGDIIRRVQPHPQHLKTFPCVYWVSFDCQWDRIVTYIPESILLKAFPQ
GQSLNRLKDVALQRITHVMNSKATELKDTHREVSLFHHIVESDMPESERSPERLVQEAQVLLSAGTVTTARTIAFASFYI
LARSEIKAKLQAELRDAMDGWPEKVPTFMDLERLQYLQAIIKESLRLSYGIMHRLPRVSPDLPIQYKDFTIPIGTPVGMS
SYFMHTDPTVYPDPTTFRPERWLGAIDPAMHRNYVPFTRGSRNCLGMNLAMAEISLILAVLYRPNGLKLELYETDETDVM
IAHDFMVPMPKVTSKGGDISWTLVTAYVPAFSRFGRGVGEL
>Aspfl1|29315
MAGSPIVAISAIVLTITLLYKCIVYPVFLSPLSKIPNAHWTAPISPAWMLWKRFRSQNNRTIQAAHERLGPIVRLSPSEI
SINCVEGGIKTVYTGGFEKHEWYPRVFGSLGKSYLQSSPHMRLISESILFDRLLPIIQEAVSSDAPIEVHDLNQGLTIDF
VSAYLFGLANGTNWLQDAPFRRRMLHYYQGRKPYEFYHQEVPNLVSWTKSLGIRLIPRWCDEANEMLDAWCLDLCDKAEQ
CLQSTEVSVEPVVYKQLQQAMIKQSSQKENTDESLKQQRLDIACELYDQLTAGFETSAVALTYLFWELSRHPDVQEELRA
ELLTLEPKILFPRSSASRGLPQAKAVDSLPLLEAIVTETLRLHAPIPGIQPRVTPYPSCTLAGYSDIPANIRVNAQAYSL
HRNPDVYPDPETWQPKRWLKGVNSDSDLEERRRWFWAFGSGGRMCVGSNLALQEIKLVTAAIYSNYRTSIVDDDNIEPID
AYTVKPRGDKLVLKFEAA
>Aspfl1|32353
MWSLWLSSILLVGLYLFKRLSSPLAKVPGPWYTNLTSFCLKYHEFTATRRLFVHRLHKKYGPVARLAPNEVSFASLDAIR
EIYASGGSGYDKTEYYDLFRQYGIKKRELADRYAMSNISLLHCYALDGVTNFMFSPGGLKSLDNTKDYQMMEELTYHQSL
QKNLLYYYLPRLAPYFPSCLHPRPAPRANAYVLQMAGQQHPEEHSLVARLTRKGSPLSHMQVAAECKDHMAAGIDTTGDA
LCFLMWELSQPQNLQFQDRLHKELLSTSDDTPLDKMPYLDAVIKEALRCAPPIPMSFPRYVPSGGRTIDGYFIPENTIVS
CQPYTVHRFNEEVFPEPDRFNPERWLEEKGFNDRNRLFFAFGTGGRGCTGKNLAMVEMKILLRELYSRFRSSVAPDMTAS
MDLDDQIISARPKDQICKLNFAVRGEDVDTA
>Aspfl1|32379
MTSATAIAIGILLAAFVYKYLVHPYCLSPISSVPNAHFTSPISNRWIEKQRNAGKEVLTIYNLHQKLGPVVRLGPDELSV
NSLSGLKTIYTGAFEKHSFYSDVFINFQTPNLVGMIHNNPHARQKRMLSRIYSKSYLQESRDLRDISKIILSQRLFPILR
RVAKSGEAINVLPLFQAVGMDFTSSYLFGTKNSTTYIFHLPEWQQWLEEYEKFKYMSVQDRYMGFIESWCLSLCRKVENN
DQPNDVPIATNAVVYNQLRQSLEKDPDSRPLELAIASEVLDHLVAGHETSGITFTYMMWELSQHPELQAELRRELLTLTP
NLRSLPISDNAVDLPSLPSPSAIDALPLLDAVLRETLRLHSPAPAPLPRVTPASPTGVSIEGYHNLPAGVRVSSSSYSLH
RIEEVYPQSSDWLPERWLKPEPGKIHDMRRLFWPFGSGGRMCLGSNFALQEIKLVMAAVYTNFTTSIVDDEGIEQDHAFI
SLPTGRKLMLRFTPIKEA
>Aspfl1|32641
MALFTFRLLPLVCTASIAIYVLSRFMHFETKSTGALTYSITFIIYLLYWLYIYPYHLSPLRHVPTVPGCPLWGHVFEIFN
AEIGAVQQKWHKTHGPIVRYFYPFGKEILSVVDNSALKHILVEASYNYEKTASNRKFLSRLFGEGILTAGGKVHAQQRKA
LNPAFSISAIKALAPAFWDYSCSMSSYWEQDIKESSDDSVSLDISDWASRATLDIIVAVGFGAKIDTLHNSTAPLIEAFR
TVFRFDAVAKLLAVLHILFPIVRYLPIKENREVDAAKRTLFEFASGLIQEKEANINSTGNNILSQLVRGDRKPQAAGEDI
FSRVICDQIATFLGVGQDTSATWLSWTLHLLSKHQHMQVKLREEIRSHFPFLFRSATHEKIDFTEVDVDRLSYLNNVCRE
SLRFIPPIPFVSREAASDERLGEYFIPKGTVIHIPINTIHRMPEYWGPNSNAFDPDRWNCLPASYTNNAFLPFTQGPRGC
IGRKFADTEVKTILCCLLSKFQFSPDPAVQDPEELKRYRIVQKSQYGIRLKVSKLDG
>Aspfl1|31881
MELLPKLVILLLAALGIASVSIRRFLNRRQFARRCGCQPVARSFSKDPFLGLDTIPGTIRAIRQHRVLGRSCEIFRAYGN
TFTVKELHQSAIVTIEHENIQAVLSLNFKDYTLRHRLELFMPLLGRGIFNTDGQHWASSRALIRPSFAREQVANLSLLER
LMQDLFVLLPRDSTTVDLQELFFRYTIDSATDLLFGQSVGALKKSQSGLAFADALQYALKAIPVRDMLGPLNAVYRDRKA
DECNRICRDFVQQYVEEAVYAAGPKKEEKESRTTETKRRYILSHKLASRTSDKQRMVDELINVLLAGRDTTGSLLGNLFF
MLAKNPVIWAKLRAEVAVLQNRPPTYEELRGLRYVQCCVNECMDSHSFDLALTNIKPPALRLHPVVPTNKRKAMRDTVLP
RGGGNDGLSPVFVPAGTLVGYNIYAMHRRTDFYGPDAKEFRPERWEDGKLQPRWGYLPFNGGPRICLGQRYALTEASYVL
VRMAQEFRGLESRDPGSWEEGLVLTLCPRNGTKVGLIP
>Aspfl1|32867
MTQLSIETFVVFTAFGLLWLSYEYFRPGSILRRFASIRSKLPPGPPGLPIFGNMFQFTRARDAGLWGPFVATDIINKHGK
ITSERPDMPIAGDLVSHGLRTVIRPTAAWTEGRRVMHHLLSGSVLRIYGNWQEIESLQMLSAYLREPKHWYAHHYRYSIA
VLYRLVMGENLSKTQDELNDYQKVTMEITLSSLNSMVDFFPRLDRWIPIYLQWWRPYWAKMGDFHHSVFKSWWDPIRDAV
RQGTANPGFVRDTLLHPDMRYKGTEEEAMYLATSVIAAGSDNTRMTLNTFIMAMISHPETMARARQQLDAVCINEDGTLR
LPGMADFDRLPYLAAMVKEVLRWRPTTPVTPQHQLTEDLEYEGYRFPKGTCFVVNGIALGQVCDNPDQFDPSRWLDGNEG
NIVHNLWAFGGGRRICVGYRVAQQALYVAIARIIFCFDLCADGPIDTRKLNHFHIHNEPFPVRVTVRSAKHEFLIKEEAE
KASTAF
>Aspfl1|33389
MANATRSRNSSALFARAKKEFRHKLCALRIAGQDMVMVTTAAQIAAIDKDSPTFAFEPFVDLVYDEIATVSRESKPLLWR
TPAEGYKSLFPSAKQMTAAHTGIHLLHKQLTQPDAMHEFMTNSLVHVNNTLQWDSFYNTSVLAATADVKVVSLECLCRDV
IIDAQLTSFFGPRILEIEPNIRSFLKAWDSISWKVSYRLPSFLAKHATQLRDHLIEVLVKYYAFPAEERPGSVSFVNDVY
DDYKQAGIPDRDIAGIVFTILWGLNSNVNAISYWMIAHLMNNPTVVNEIREEIAPMMRALDSSPTIDGTILADVSKDPLL
NSCPIMNSTFNETLRFTATGSSFRETTRDTTLDGRRIPKGTKIIIPQRTQMMHSAAFGPDPETFDCYRFYRNKSLLRKVE
FRGFGGGTTLCSGRVVGRHQVLAYLALLFWRYDLEVIGPDQEVLGVRGKGFPRLDEAKPSLGPGKPIDGDDQILRLTRRNV
>Aspfl1|35375
MGLVELVLETRWLVVGSLFILYFLKKFQAYYRLRKFKGPLSCGFSHFLHTKAVLSLRCERWYKEMTDQYGSIVRIGPNAL
ITSSPELWAHINAVRSPYKRSDWYYHAARFKPGEDHVFSETNNERHDRRRKQMLMGYSGKENLSLESDIDLRVLDFLDLI
RNRYLSTEDCLKPMDLAKKVQYLTLDVISTVGLGNSFGMLKADKDVNDYIKSGEEGLWVSNFLMGTGLHWIMQIEWVGRL
LGPSTDDLKGFGKMMATTGQMVAKRLQSPTNARSDMLASFIRHGLIGNELWMEAFEQVLAGSDTTASGIRGILLCLLSNP
RVYKKLQAEIDGAVQDGRAPSTGIISDAQLRRLEYLQAVIREGLRIFVPVVNIFARDVPPEGDEVIVDGESVQIPGGTWI
GYSALGMHLNKATYGEDAEVFRPERWLNDDKDHLANMTRVNDLIFGYGRWKCLGQTVALIEIGKTIFEALRNFDWALANP
EQPWRRKNVNGLFAVSDMWVTVTAREQLGSCL
>Aspfl1|35874
MDYMDYLKEMGLARHWVPIFVGLLAFYFIMERSTANASRTSLPIVKHFKLLPPFFNRILYVVKAPFLIYYGYEKYKSKPF
RILKLDGDLVVLPQKYLEEVGGLHSRQASLVGAKYKRVAGAHCFGEVESSFGLLLHQISHYMLCISADFQIIDRQIPRLL
FELHHAFSAVVPYCEGRYVPINLYHMILKLVTHSTSRIIIGQRLCRSEQWINTITKCTYDVRIAVKQLQLVPRFLRRLAA
PFLPSVQRLETQLRWIAEQLILPMIQHRRRRELNDPSYKKQEDFLQWMMDLADNDLDRDPMNLAYGLMITMALAVVQTST
MLITHAMYDLMVHPEYLEPLREEIHETLTNGWIRASLSDFGAQRRLDSFLHESQRLNPPSEVSAQRVLGRPLTLSDGVTL
PKGTHVCFPSGPMSRDPTVVPDPLTFDGFRWCKDLNAPDGSLTDVSPANLHFGFGGQACHGRFFGAVIAKAVMSRLLAEY
DLKFEEGQSGRPENIVNGEQIMPSISTKVLIKKKNVDI
>Aspfl1|36744
MTNTASRELIRAIEHVPLTWWFLAVGGAWIVSKIVKILQTAYFSPLRKVPGPWYARLTSARLAWASFANNRIYYVQSLHE
KYGPIVLIGPEEVDIADPVAAKQIHRMGSGFVKAPFYKLLSPGPVDNIFNFRDAKLHSTRRKLYAKGFTLNSLRQQWEPT
IRNIVALTVERIRHDAQQGEAEILGWWTLMANETVCKLTFNGGHDTVRNGTKDPFVLMLERRMGDLAHLLQHFAPPLYYL
GRLLGRAEPRLHDVFFSQETMFEAGKHVVAIARSARDAEGDRNLFVKALAAGDLESKIGCLNDTEIITDAGALLLAGSDP
TALSLTYLIWCVLNRPKLQAELESEVAGLQGDITDAACADLPILNAVICESLRLYGPAPGSMPRSPPPDGATLCGYYIPP
SAVVVTQNWSLHGNPKVWKDPHTFDHTRWLPGSSLSEEAKMSFNPFGQGARQCLGIHLGWMQLRLATALFFRRCPGAKLA
PSTTPESMVMIDSFIAGMPKARRCAIQL
>Aspfl1|25530
MASESSIPLYDCLIIGGGIAGLSSALSLVRTLHTAVVFDEGIHRNDQAPHLATVPTWDSQDPKRFRDAAKLNILSKYSTV
EFANVKLEKVNQLTDGPYKGYFCVWDTKQRQWLGRKVILAMGVEDLLPTIDGFAECWTKGIFHCLVHRGYEERGSASGGV
LAIDGDATFFAARHLAFQARNLTDHVVIYTHGNDELAQEVESQLGPCGFRAESRRIEKLVQHPERAQMEVHFEDGQSETV
GFIVHRPRTSIRGPFAEQLGVEMTPEGHIKTQFPFNETTVSGVFVAGDAGSQFKIGTQAVVMGAFAAGGVQMQVNAEKWS
QPLNSVFNKALGKPFLTKVFGHDYVVLPSKYFDDIKRASPQSLSFFQALSDGLNMEASVGHLYASTTEIDVVVKHLNPRL
TQLTPLLCDEAEYAIEREVGALPDWKKFNVSNLIAAIVHRTTNRILVGKKLCRNEEYLAITTKFSRSLFISGIFWNFVRL
GPLRKLVAWLTIGLHLRDRNAAAKVLLPHVLARRQEKESGVDVATKYPDALQWTIDTAPSFPGDDEPLHQVYHMLHLTFA
ASSASGVGVTQCLLNVLAYPEYLEPLREEISTVVARHGGWTDKALSQMSLLDSFIRETMRLHPAGSLTVARTVMDDHFRF
HDGLTLPKGTNIIAPALAIHYDPDNYEDAHRFDGFRFARYRQKQGENHRWLASTIDQKFLQ
>Aspfl1|25651
MSDFTTIVGLSVVAILASLLFTQRPKLDPREPPLVSSTIPLVGHLISFLIYGIGGKHSLPIFTMSILKQRVYIIASPDLL
HSVRQNRSTMSFNPLFTAMAQRAGGIQKPGLQLLREEELGGQGLAKKTVEVMRPALLGDKLDHLNEQMIHVLKHIVDQVA
SSPTLSFDLYEWCSDTLTVASRERLVQAFIQFYQADGHISASSLAYSRWKAQQEAGASLEDIARLEILTGIGILSNTVPS
CFWLLFDILSRPELLSAIQDEIHQNALSIDSTGTHTLDLADIRGKCPTLLSSFQETLRTRSNSGQVRVIYQDTLLNDRWL
LKAGSTLLIPAPSINKNNSTWGSDAGDFDSQRFTKIAHQTHKKSKASGFLSFGLSPHICAGRHFATGEILALVALLLVRY
DIRPIQGSWTEPKTNAKAVAASLPPAAEKFMVTAVERPEYKGLEWRTTVTPGKGTLPVGFLTKVIG
>Aspfl1|28074
MSDIPSIIGLTLLVAFLTSVVFFVQRRKLDPREPPLVSSAIPLVGHLASFLYYGLEYFAIASRKNRLPAFTMDMLYTKVY
IIASPELVSAVRRSRNAMSFGPLFANVAENGGGINGRGMQLLRDKEYGGQGVGQQTADSMHPALLGSGLDQMNGKMIAVL
KTFIDELASQPDNVVDLYEWCSHAVTVASTDAVYGPLNPYRSESNRRAFWAIESNLSLLMMNVVPWITARKPWKGREQLT
QAFIQYYQADGHLDSSQLAYTRWKVQHEAGAAIEDIARLEALTALGILSNTVPTCFYFLFDIFSRPDLLGKIRDEILDGA
FSVDSAGVHTLDLADIRERCPIFVSTFQETLRTRSNSGQLRVVQKDTLLDDHLLVKAGSIILMPAAVINKHPSVWGADAG
TYDPERFSKIDPAQKRSKASGFMSFGSSPHICPGRHFASGEILALVAMILVRFDVRPVRGTWVEPKGNTKAVAASLPPAV
EKVEVKFSETSKFAGVKWEFRLTPGKGTFGLITG
>Aspfl1|28092
MGEIYWDMASILVQPYGKEWLIRRRLLHSALTPRALDNYKPLQEAESSRLCYQLLESAHEWEPLFDRLASSIVFAVSYGH
RVDSAQSPVIKQRLDFMQYASSLNVPGAYLVESFPVLKHLPDWIAPWKAEIKRRGRLEAEANMTLVRVVQQDVESAKESP
GAEPLFNSLTKQLLETRDSDPTAFPLSERDFSYIPASLFGAGSDTTSSTLCSAMLAIVTNPRTMEVAQLELDSVVGRDRL
PTFEDIPSLPYLRAFSKEVLRWRPVAVLGGTPHACSEDDYYRGYYIPQGTVMLGNSWAINMNPKYYPNPDQFNPLRFLDM
DPHLLPYLPKEYTASAEQEKGSGHPSKLGHSSFGWGRRICPGADLATNTLLITLSRLLWCFDIRPIPGQTYDTLDYTNGF
NIRPRNLHLSLQVRSDQHRRVLEREYEVATKFLERLSPFDERMLQGNS
>Aspfl1|28509
MADFIYGKSYDLIHCPDYRHLLEHIEESNLRTGVLLYCPQLYIGRLDRKLFPRASTGNKTIHSFINQIIQERKSENGVGQ
SIYEQLGTQRKSTDHPLTPEEIRSEAMLLTIAGNDTTSTALCAALFYLGKNLHAYEKLAAEIRTKFSVVDGIGQDETLRN
CHYLHACTYESLRMSPPVGSSMWREVGPGGTSIDGEFIPCGYGVGTGIYSIHHNPKYFPRPHDFIPERWLSEKDGFICKE
QADIPFAAYILFSAGTRACLGRHLAITELLTTIAALVLLYDFRISHTENGELGCGHALGRHGRTNPGEFQLYHRVTSGKE
GPILQLRPRKGN
>Aspfl1|28528
MIGEQYTSIITGFKSALAVSCIAVSLFLLSPWIAYARLPSSIKSPIKAKGPLSALRACLNEISAGAKTSTRGYELYSKKG
QSFAMLNINFRPQVILPPEHVRWLVTQPEDILSHAKASDDADALGYIWPLFDASALHSFSKVLQIDLTRNVTQTEKDVLE
EVQHIMDELVGQTESWKEVNMVQAFERIMYQATQRVYVGLPLCRDSTYMGYVKGYARSLGTAMVFAAQLTPWPLRQVTAL
LAGLPVYYYVLRVRSYLSPLFKERMERLKEKGGTQDDNLEGEPRNLITWMSDGVLSGVGPKSISPSEMVTWLGILALLPT
DNLWTTCTNVLLDLLSSESEHAYLHTIREEARTVFASSKESGKPVSHGLHHIDSAIRESLRMNSLSPRSLHRQVVRRGGV
VLPDGQKVPTGTWLCVLSGNIQRDEDYYEDAQTYKPFRFVPKLTEAGGDKAPLLPLTNEKYLTFGYGRHACPGRWFSFQV
MKIVIAYILANYDIQPLEKRPDNIVFADLNIPHLSHIIRIKRMT
>Aspfl1|28850
MLLIIAVALLGWTLYSVFCLVGNIRRIQKIGIPYHVIPCSPVNPLWILLEPLIFFILGLLPFEFGRIKHYGRRTWQFTDK
AQSHMRMGDAWAIATPNEIFVYICDADAITDIIARRADFVRPIELFTLLNVFGPNVATTEGADWQRHRKIVAAPFNESLN
SFVWREALTQAQSMLTTRATAGPSGGLGTDTRTLALNVLAATGFKRSTRFQSAQEAQSEDPRSYAQSLKTVMLNTFLIML
IPPSVLKFPIFPSWCRRAGEAVEDFKQHMLNMFNTEKTLLDQGKPGTGTLMSSFVRESTVDPKSNKTVLTLDEILGNIYV
INFAGHDTTAGSLTYVLFLLAAYPNIQEWIAEEIRTVFPNPDRDTWDYKEAFPRLKRCLAVVLETVRLYPPILALPKSVA
PQSTSLRLPESNRTIVLPKGTVVLPSLLAAQTHPKYWPDEPTTWNPRRWIETPNPTDATPSTPEDHLAGEEIMEPRAGSY
FPWSAGVQNCAGRKFAQVEIVAAMAAWFREYRVRPVREDGEDFEKAQARILESTNDSYQLLVMQMRDPDSAKFVWERVE
>Aspfl1|28851
MLQDLIATLASGAQMYWASSGVWMRVVLTVSAIWIFWRIWRFTILPLFRPNEPVELPYWIPCKVPCARKVKALSLTRSRL
RKRFGTLEPFSMIIAGDRYYVITSPEDTRPFFADVKAMTTDGFLDRALLAFGCAPERLHTLWQRNTPTKVNPKGKNLIHL
TQDLFKHDLVPGPTLNVLLERYQGALDELLSWDRLVGAYPSLVSTQTEAISLYDICADFIANANQIVLFDRALLAIDPDM
AVEMRTFTDELWKLVHRSRLVDTTEVTRILRQYSSAFKSYLQLPPEARPNETPVIRTLLETYAELGIHEDDRAAMLVMIC
WAGDANAYKAAYWVLAYILYDPQLREIIRQETAPAVGPDGKLDWPYLAKRCPRLSSIYHEVLRLTKRDVIVRQVVRDTAL
AGKRLRKDSIAVIPTCQLHDNPDTYGADAASFNPDRFLKQPGLAQTTFFPYGGGRHYCPGRYFVEMEIYGLVALMLNRYE
MDLAWAAPFPRRDESLVTLGISRPVPGDDLHVTLNWKEGNKN
>Aspfl1|29187
MGANTLGWDGLTSRIAVAVATVCLTSFVYKLIKMRLMFYRLRKKGLNVIDTDGEFQPTPPWNPILGNLAVMAQLQKKGPS
DSREAESFALLSTEAPGCEAGFYVDVWPFSIPMLVVTSPALAVQACQTYDLPKPDVLQPFINPMAGGSDNLFVSNGAHWK
QARELFNHGFSMAAAMSHMTYILEEAQVFVQMLKDHARKGDTFSLDALTCRYVMDIIGNVALNTRFRFQEQHNPIAAAMR
DTIELECGIETSNFLSRWNPRRLYRQWQNGRTMDYLIGVELDKRYKEWRETAKSSSHPRTQSIMDMVIAEYMKTRPQAQQ
QQELDPEFKRWATIQIRLFLFVGHDSEATTIIYSLYLLSKNPEVLIKVRAEHDRVFGAGVSSAYDVLTDHPEKINQLSYT
HAVIKETLRLFPPANGLRGGLPGVSLRDEQGRIFPTEGCAIWIVHTAVHRNPSSWPQPHAFIPDRWLVEPGHPLYPPAGG
WRPFEQGPRNCIGQNISLLGIKASLAMLVRQFDFHDAYAEYDRLHPSTGLKTMFGERAYMIQKGAGHPAQGFPCKVTLR
>Aspfl1|29276
MANVTGSFVSPSADATVVPQLFQPSGLLGSLLGDFNVWKGLLTLFIAAVIYDQFRYFYQKGSIVGPRWKLPFMGPFLQSV
NPKFHEYKAKWDSGELSCVSVFHKFVVIASTRDMSRKIFNSPAYVKPCVVDSAHKLLGEDNWVFLDGKDHVEFRKGLNGL
FTRSALSCYLPRQEETFNQYFKHFLEKSKANGYKPTPWMPEFRELMTAISCRTFVGHYMTDEVIQKINDDYYLITAALEL
VNFPIILPFTKTWYGKKAADMVMEEFAKCAAKSKARMAAGGEVSCIMDAWVKAQQVSAKYREDVAKGIPAEKPPQLLRDF
TDEEIAKTVFTFLFASQDATSAASTWLFQLMADRPEVLEKVREENVRLRNGDINAPITMELLDQMEYTRAVVKETLRYRP
PVIMVPYLVKKDFPITEKITVLKGSMIIPSVWPATHDEEAYPNPDTFDPDRWITGTAEQNPKNWLVFGTGPHYCLGQTYA
QLNLMAMIGKASMEMTWEHTTTPKSEDIKVFATIFPQDDCLLTFRPRA
>Aspfl1|29963
MMGLPWATVYIVIAGYAIAKSTFGNFILLSILVSLLKVFYNWVLYPDFFTPIKKIPSPPGRSWITGNSDTVFLEAPYEHM
RKWLENVPNDGLIRYYVSINLERILPVGPRALKEILVTKSYDFPKPEFIRASLKRLAGEHGLLLVEGDDHKKSKKNLLPA
FAYRHVKEMYPIFWSKSIEMVRVMDEDLRKKADPTDNVLRMGAYASRAALDIVGVAGMDHDFQSLRDPNNKLVRTYQNLM
SEPPLYMKIIFLLTLLLGDPAVVHDLPLERNRSIERSSETIRDVARQMIRQKRAKWESGSSTAEDIDIVSVALRSGNFTE
EELVDQMMTFLGAGHETTSTAYSGVCTSYASTPMYRPDSVKRSVQTSLLSRRRTPSRLLLPISIISHISTRSVMKSFAIT
RLCLPLSAVLVETQRSLASPFRKARYF
>Aspfl1|30226
MVRSGCGGLRLGDIVRISPNELSFASVESWKAIYQPKSAPLVKSEFYEIYGSGFNSLCIGSERNPETHSRMRKSLAAAFS
TKALLEQEDIIQGCVNDFIEGIRSQTTVNVTKWFEMLAFDILGEMAFGESFHCIENTIGKTILPHLTVSVRNKHTNYSRR
KVAHRLQSSSPRADFMSRLIAKVEDEEMEMEELTAHASTLVYVEVYTSAWTVTHDARYFHDPYTFKPERWLDPNCTDNKD
ASQPFSLGPRGCLGRNSSALSVHWQLSSVVRDFRIIISKVSCHERGFDKGLAASHDDDLVSSEDGVRLNVSGLTKRVPSG
TISAPIAGWKGNSSIRKSPVFAEAPTSYGFRESASCEPEVSEEHSLSGVLSDDAARISADSVRVILRGRSMSEMSMHSKD
AANWSGIEPIFEEVLMGRDAIDLPLLAVPFGLPGIFSLRVRSTGRHSAPDSLHRRQELGLYPEHFNCTPDSVSDGLFTAG
AFVQGSSPFCDGRVDRRHGAIDLLPEGCLMPPQPPNCDFWSRIIRL
>Aspfl1|31415
MGASIHAHISAAANESPITAAFVSIAACLGLIFLIIQEIFKPVGKRRSPQGKKWKLPPGPQGVPIFGSLLYLQKVREDEE
HRIHKDLAKYGEMTTLHLGSKTWILLNSKRVVSEIIAKRGSLTNGRSPMPIASGIVSRDGRSLLLPPAQWMEKRRVMHSL
LSGTAMKQYGSWQELESTQMLAEYLFQPERWYRHHYRYANSVVHRIALGERLVKSGKELAELQDVVTHFVGSIGTSLVDW
FPELDKLPRMLQPWRKHWEKLGDWNEEVYKSWWIPAREKVENGTAPPSWVRDVLLHPDTKFTGNDQEAMYVALQLLEAGS
DTTREALNIFAMAALCFPDKFQKAREEVDSQCSTTKNFRLPGIDDLGNMPYICAMIKELLRWRPIFSFTPDHVLTSDMEF
EGYNFPAGVGFVINEIPVCNECEDPEDFKPERWLDGHETDAAHGLWQFGGGRRICVGYRLAFQGLFINVARLVFCYNYEA
AGPYDSKRLNHHKTVEPFPVKVTPRSEQHTSLILEEGARLGVLEDAKRLI
>Aspfl1|31593
MYILLLLPVLIVSYHVLHLIYITLTTKSLLSVPGPFIARLTKLWYFDRVRRGHFEEDNVRLHERYGPVVRIAPDHYSISD
RAAVKLVYGTGTKFTKSAWYEGWKHPSPERWTLFPDRDVRRHELRVDVAETRKRFSGLYSMSSLVHYEEFVDHCADIFSQ
RLTEYAQREGSLNLGHWFQCYAFDVIGEITFGKRFGFLDQGDDIEGTIAALQKTMVYSTLIGIYPEWHPRLFELLSHFSW
SGAGGRTYIMRYVQEKIRRHSEPAKRDPEQGTLQTQDFLEKMILARDKDPEKVTDYHLFMMGLSNVIAGSDTTAISLSSI
MYHLLHYPAVLEKLRREVDDFTAQGRCSARVTFKESQEMPYFQA
>Aspfl1|31979
MVIAVSDLVGSYGARVALVLALVIVLRFLQEMLKVRLLFYRLRKQGLPMPKWNFAAGNLQMLPDLMKRHPKGSQQSEAFT
LLSYEFASSDNCFYIDVWPFTKPLLVHTPHIVEEAEEYVEILREHARKGDTFTLDKMTCDYVLDIIGRVAMKARLHSQRG
RNPVAAALRSQVEWHCQDEQMNPFIRWNPMRPIMQWCNGRTMNQYIGAELDKRYEAWTQNKPSTRANSIIDIVLAEYMST
RPVRAALDPEFKSWATIQLRTFLFAGHDSTAATIVYSIYLLSKHPEILSKVRTEHDEVFGSDISAAAGILKQHPELINRL
PYTLAVIKETLRLFPAASALREGQPGVYLQDKNGTKYPTEGLCIWIIHGGIQRNPNYWPDPHAFKPERWLVGPDHPLYPP
KGAWRPFEQGLRDCIGQALALLDVKITLVLTLREFDFQDQYAHWDRLHPRSGPKTVFGERAYQIPQERQAKPRYALSDPP
>Aspfl1|32275
MLGDLFESVLTNNSVTLLITVAVAAIALHLSSPKSNLPLVNDKKPWEFRYTKARKRFLANAHNLIKAGLAKAPAFRIVTG
NGKRVVLDAKYANELRSHDDLSFGLHTANYFHAHISGFQPFKQGSNDDEIYQNAVRMKLTQSLGNLTQPLVDETLVALQT
YWTDDTNWHAIPLKSNIQKVVAQLSSRIFLGDQICRNPNWLRITVDYTVDAFKAAEELRLWPKAFRAIVALFLPSCRKIR
AELQEAQDIIRPVLDARRKDKQAALSAGKEPERYNDAMQWLEECAKGRSYEPAFGQLTFSVAAIHTTSDMLTQVLYDLCG
RDALIQALREEVITVVQEEGWTKPTLYKLKLMDSVLKEIQRLKPISVVSMQRVATADLRLSDGTFIPKGTFLAVSSDRMW
DSEIYPNPLEFDGYRFLKLRELPGHETSAQVVSPSPEHMGFGFGRHACSGRFFAINEVKIALCHSLLKYEFKLADGSVPR
ATKFGFSFKSDPTTKLMIRRRQEETVL
>Aspfl1|32412
MTLLAEVFSRASPEYALYILPFISLIYIGHLYFHNGLNRYPGPFLAKFTDLWRFLDVWGRQPHETHIALHRKHGDVVRIG
PNTLSFSSPAATKVIYGLNKGFTKSEFYPVQMTVSKGEPLPSLFSTLDDKFHAELRRSVNHAFSMSSLVQYEPMVDETTL
LFLDQTDRLFATGGKVCDFARWLQFFAFDVIGSITYSKRHGFIEKNEDIDGIVKSLARIFNYAGPVGQMPWLDKVFWKNP
IFDAMQKWGLLDNSHPVAIFARQRMMERMSSKAAIDPSSRSDLLTKFMKAGELRPNFMTEKRVLTMAVSMAFAGSETTAI
SLAAVFYYLLKTPDYMRRVREELDEAIQNGTIENRPSGLVSWTESQKLPFLDACIKEAFRIFPAAGLPLERVTPPSGADI
AGQFIPGGTIVGCSPWVIHRREDIFGSDVDTYNPDRWLNASEDKLKIMNGMMLQFGAGSRTCIGKNISLMEIYKLIPSFL
RRFDVRLAYPEQEWRLWNAWFVRQYNFNTVFTPRKIEVQ
>Aspfl1|34297
MSGREDHEIPGPKPWPILGNGLDFPSEGYTDTLIELGLKYYPIYKLTFAGSVEVMVNSVALTNELCDESRFSKVVGPTLE
ELRSAAGSGLFTAYNGEPEWETGHRLLAPVFGPTKIRKMFDHMYEMVEQLSLKWERYGSTYPIEVADDFSRVTLDTIALC
GMSFRFNSFYRDGTFHPFVDSMNRWLKNSDTMGSTPRILKSFLFRAQRQYKYDIHLMRQTCLDLIERRKKDQSEHEDLLD
SLLKGVDPTTGARLSEETCVDNLITFLIAGHETTAGLLGFVFYYLAKYPHVQRKAQEEVDRVYGDGSITVNDLQKLRYIT
AILREALRLNPTAPSWGVSPHRDEIIGGKWHVKKGQPLNIMLHSVHRDREVYGPTADEFDPERMLDEAFERLPPNAWKPF
GNGKRGCIGRAFAWQEALLITSYLLHKFYFTLHDPNYTLVLQEALTVKPKGCRILAQPRGKKPTASSATTNDSLRGASGR
VSSPSVPRSSGPPLLVLYGSNAGTCEALGRQLARDIESRSSYTCTLAELDSYVGKLPRDQPVLILTGSYDGAPPSNAVKF
VKWLERPIVESLKGVSYAVFGCGHKDWRATLYKVPAAIDELLAQKGAHSLAPLFKVDTGSDDAFVQLDMWIERDLTGALD
MANTASGGTDSLRVFLQDPPNHRAGYVETVVCDVKLLTTPTTAKKIQVDLMVPTGLAYSVGDSISILPLNPKHTIQRALS
RFHLAWDTYLKLENDNLTHLPTEYPISVADLLGSFVELGQTATLGNMKTLIDATDDWTTKQALLSLRDAHEDHIADKHVS
VLDLLEQFPTIPISIEGYLSMLPLLRPRIYSIASDPQWQPGLLSIIASVIDEPHWRSDEDDLYRSELDGFEREGIVEVKR
AYSREVHSSDTRGGRYVQDRLELEKEDVIELWKLGARVYVCGGDGMARGVRAVLTRILEETGEGGDELLVAPRYVTEIFS
>Aspfl1|28753
MGFFIQHGLTKPEILYPFLFGIFAVASLCIATLLFPASFSAASRVISWVLSIYLEVKNPIRHTETGRNIPGPSYVWPNGQ
GDIEKVLTRPEQLHAIFKDSDKHTKATNSDSGYFMSRILGQCLGLMAGPRWKLLKGIAAPPFMHPTAVRSIGRIQEHVRA
HFHDLETNGNLREGRIHPVQDLKMLPFFIVAEANYGSLTPAMKSELDSLAPARENLMKFVLFGGLARFNISRFFPTEANR
QLRRFRSQWRAFNRAAYERAREKHPSAMVVQMYDAVHKGVLTEEQVAQTMDETLYANLDVTTGGLSWNLVFLAANPACQA
RLHEEISALTPAEEEGYISRNGTYLAACVLESSRLRPALPFTIPQSAPTERVVDGYRIPAGTNYVVDTWGLNVRDEFWAP
DNSTYRPERFLNSSNTDLRYHFWRFGFGPRQCIGRYTADVVIRAILLHLVKHYELQMLEEGDFTQDPECWITHPDLQVNA
GPLQGPENPNVRDTSTTLLPEPPQSPNRAQEVLVPDGASTRYINETFLSQILDKERALYKVIGTPRETEEITSGLRPEGL
LASSRRPTNWSNELELSRWQSAQLWQIYRNNVDPVVKILHLPTVEPLVYATMNGEGSDDCRALLFAIYFAAVTSLSEVDA
ANLLGRDRRSCLLDFQARIEKVVIDAACLDAPTMLSLQALAIYITCLRAHRTSRSGWIMNGVLIRAAQSIGLHRDGTHFH
LTPFDAEVRRRLWWQIIVLDYRAAEDHGLAVHGFGSRSDTRLPLHVNDSDLSPELRILPGPRAKWTEMSLFLLTSEIAIA
FQKVYHTTVDHTDNAQRLQTVQELTAYLESTYLCHCDTNIPIQKVAWLSTRSLLSKFEFFVYQLSLNNEQSQEAVSSAAE
RTLISACACLEQSMELQTDDLLRGFRWLFASYNQFHCLMYVLWHLCAQPTGPHVVRVWNIVDLVFNVTENDPTRPDPGPT
WKVLQHLREKAAQRRGNVAMSPPTQAHGPSDERVPESRTAEQHSGQELEGTGDGFGDLLAPPLDPSSLTEWINLSENLGMYRFEP
>Aspni_1|26496
MAGLPWNAIHVGIAVFTYFRSTFRNFLLLSAVTLVLRVFYRLALYRVYFTPLKHIPTPPGRAWFTGNNDSFILVNPYERM
RRWNQDIPNDGLIRFYLAGNLERMIATNPKVLSELLVQKVYDFEKPKIVRQSLGRITGEHGVLLVEGAEHKQQRKLLMPA
FSYRHIKNLYPVFWSKGIEMVKLIEADLQRRANPADNVIRVASWSSRATLDIIGLAGMNRDFDSLQNPTNQLAVAYHKLN
SVPPTPLEKGLFVIGLILNVPHLVHKLPFKRNRYIRESAAYIRNVAQEMIHDARQSIEGEKTHQTTDAVDILSVAIESGG
FTDEELIDQMMTFLAAGHETTSGALQWCVYALSQYPDIQTRLREEIRANLPPISVEAPEPISAATLDSLPYLHAVCQEVF
RFHPSVPNTVRIANRDTTLVGQKVPKGTVIQIVPALTNHDKSLWGPDADQFNPDRWLGPGKANTGGATSNYAFLTFIHGP
RSCIGQGFAKAELACLLAAFVGRFQFELEDPKKELILREAATVTPKDGVRVKVTPLEGW
>Aspni_1|68463
MSVGEDLLSKVTVTNVILGVVVYVVLQFVRQIVYYHFFHPLSKFPGPFWGGVTRLWIAWHNLRETELQTVYDLTKKYGPV
VRITPTLLLVSDPKKLPDIYHRNADKTGHYITGSFGETESLFNMRSHKTHAAFRKHIAGPYSFSSVKRMEPLLDAHIEHW
LQKIDERFASTGAGFDFSWWAVYMAYDIISEVGFGAPFGFVEQGQDVGGLVQGFHDGLPAFGLLARLHPFTSWMKTTFMK
KYLVATPQDDSGIGVLMRFRDRLIDQRLRDLEEKKDIGRIDLLQTFLEARTEEGKPLDMDYIRAEVLLVLLAGADTTGTV
FQALVHNLMTHTEVYERMMAEIDDAARKGLISPMAQYQEIVEHLPYYAACVRETLRMNPAAPNIFPRYVSEPGIDLYGQF
APAGTEISSNPWIVQRDEGVFGADANVFNPERWLDPERAKVMNKYMFTFGYGTRVCLGKDIAMMELFKGPLQLFRKFKLH
SIAGKPSAHFVIKGGVGFWRDMWVTVDKRGAVKAT
>Aspni_1|263575
MDYYKALIVLIVYLCLRTIYRLALHPLRGIPGPKLAASTSLYEFYYDAIKGGKYIWEVERMHRQYGPIVRISPREVHIKD
PYFYDEIYTSSSIRKRDKDSKLVASFCAPTASFSTVDHNLHRSRRAVISHLFTRKAVVSHEFLIQDNVGKLASRLESIHK
KGSVFSLKIAAAALISDVLAQYMYGTSTHYLDDPTFRSESVASATELASKIHILRHIPVIATIFQLLPLALLRPFRLLSD
FCDFRLWLRKQSQDALQGKGGSTVRRGPVFDALLRANVPAEEKTLQRLEDESFTLFSAGSETVSQALSVIFFHLLKNAEF
IKTLRKELKQVMPMPTDLATWSELEKLPFLTAVITEALRLSGTSGRLPRVSPTEPLIYGKYIIPAGTPVGQSNYFAHRDP
AMYPNPNAFDPYRWIHAEDENTNPKPFYAPFSKGSRQCIGINLAYATLYLTVATLIRRFDMEISDSTEDELRTARDFLIP
FPEKGQAIVKARVKNVLTT
>Aspni_1|268412
MLSPKPSQAYNFPEDLPMYPFARPPKSYDPPAELAELRHQGPTERVQLFDGRPAWIVTRDKEVREMLSSDKFSNDRYNRD
GYPEIHSGTKKDGVRPTFVHMDDPKHARHRAMTESFFTQEATEAVKPQVQEVVDSLIDSIKERGCNNGPIDLVKELATVV
NPKVILLSILKVSEKEANELIQSSSALGGTSGSASESGHTDLHEYISQLIDARIEKPRRPQDDLLSKLVVDEYRQANLDR
DDLINLVYMIFVAGNSAIQSSIVLGVITLLQHQDQLEELKENPELAGRVVEEILRYHTPSALNSRRVTTTDITLGGKKIK
SGSGVIGSVRSANRDERVYPDADKFSIHRQVDPHQNLAFGHGPHNCQGQWLSRMELQAIFSSLFRKLPNLRLAIEPSELEYTSPTQNVGVLRLPVVF
>Aspni_1|283319
MFAANIISYLAKLVPPRWIWAPILAAVFFWLLSAPSLKTSLPVINQRRRFEIGSLGSLKRFFKDAHGLVRAGLSQGSAFY
LYSEFGPKIVLASKYADDFRSHHALSLLDAVAEEYHAHIRGFDPFNRDPAIIIDMVRMKLTPHLELKPNMLDLISRLTSR
VFLGEKLYRNPDWHRVTAGYAVHTFMSALFLRMFPRCTRPFVANLLPFCRKMRKELQEAKDIITPVVEERRTAKQDAIRQ
GKEPERYVDAMQWMEECAKGRPYDPTLAQISLTLATIHTTSDLLTQTLFYLAERDEIIVALRNEVITVLQGDGWSKSTFN
NLKLMDSILKESQRLKPHNMVAMRRFAQEDVTLSDGTVLPKGSISVLTTEAMRDPTIYPDPETFDAYRFLKLRETPGYET
MAQAVSTTPQHLAFGLGKHACPGRFFAIALLKIILCHILLEYDFKIADGWSPTVRKYGFIWQADPVAKVSVRRRKEEFTIL
>Aspni_1|289821
MTPPLLPTSLISAILGITAHLTYFIHADLEKHVVFLVNCLIFWPSLGLIALFILGYRDISQWIGPAILSFHFSLLASIVI
YRYFFHALDGFPGPKLARITALWDFKNTVLNAKWYIKVKEMHGVYGDVVRISIPPLFHSSHVIWNYPSTTHLRSKISTAW
GPHASRDRSTIYIIRIDRCKWREIRRFIRRGGDCGIGGLRRKAALAGYEPYLLEHCKDIVRVIESRSSQAQEATALIDGF
AWDSMGIFAFGKSFNMLHGEPPKMLQMMRMMGRGASALLSSSWLVILMRGMVGVRRFTDRWLEWCAQCVEERSRVETNRR
DLFSYLIEELSSEGDQSIGGVDGDLVRDSELAITAGSDTAASTLNALFYLLARHPDKLRRLQEEIDTAVPADEELSHAAL
VKKPYLEGCINESLRLCPAVLSGLQRETGPEGLRTAGVYIPPGMIVSVPTYTVQRGRSLTFPVKIRADFLSRRPAQLPPS
KRIHPRKVVHPARASHS
>Aspni_1|294297
MSIDTLLYTSLAVGAVYLASVALYELYWSPLAHIPGPKLAACTRLYEFFYDVVCGGQYTFKIADLHKQYGPIIRISPREI
HIHDPNYYETLYATNSPRNKDPWFTAHFGVDESAFSTLDYRLHRSRRAMIAPFFAKARMDGAQPLIKANLAKLIRHLDAH
ASSQSVLKVEVAYNSFTGDVITGYTSYRSFEYLETTDMVPIWSETVRNLVESGMLSRHLPGFFPLLAWAGSRCIAAVYPK
LLPVIAFRMKCAQEVNFMWTNSEEGKKEAIQSGCSEPALFPELVSRASSAPDITEERLLHEFITIVAAGTETTAHTMTVC
TFHIAHNQSILDKLREELDNRFHSNADMDLQTLEQLPYLTGIIYEGLRLSYGLSHRLQRISPIDPLKYKDIAIPPNTPVG
MSSALMHHDESIFPQSHEFIPERWTDPNDRRRLNKYMVSFSKGSRQCIGMNLAFAELYLGIATLFRRYDMKLHDTTLDDV
QLHGDKMLPRAKNGSKGVRVTLRRAQSVG
>Aspni_1|296744
MLSILLLAILPIIYLIHKYFTDPLSRIPPAHPLSPYTTKWITHHRDRTTEVKAIYTAHRARGPIIRLSPTELNVNSLEGL
RAIYTQGAFEKHAFYADTFMNFQTPNMVGMLENKPHGEQKRLLSGVYAKSYLLRSSDVKVLGREMVVGRLGEFLRGVVAK
GAVINVLPVFQAVGMDFTSGFVFGMQNGTRFLEDLTSWGVWLGQYEAFKSMSREERFMGFVERWCLGLCEGVGLSKQSGG
[truncated: 214 more rows]
